# Supplementary material for: Bis(ethanol-κO)bis­(pyridine-3-carb­aldehyde-κN thio­semicarbazone)bis­(thio­cyanato-κN)iron(II)–pyridine-3-carbaldehyde thio­semicarbazone (1/2)
Source: Acta Crystallogr Sect E Struct Rep Online. 2009 Jul 1;65(Pt 8):m847. doi: 10.1107/S1600536809024076 (PMC2977344; doi:10.1107/S1600536809024076)
Supplement: Supplementary file 1 [file e-65-0m847-sup1.cif]

##############################################################################
###                                                                        ###
###        Electronic paper (Acta Crystallographica Section E)             ###
###                                                                        ###
##############################################################################
#                                                                            #
# This CIF contains the data in a paper accepted for publication in Acta     #
# Crystallographica Section E. It conforms to the requirements of Notes      #
# for Authors for Section E, and has been peer reviewed under the auspices   #
# of the IUCr Commission on Journals.                                        #
#                                                                            #
# Full details of the Crystallographic Information File format               #
# are given in the paper "The Crystallographic Information File (CIF):       #
# a New Standard Archive File for Crystallography" by S. R. Hall, F. H.      #
# Allen and I. D. Brown [Acta Cryst. (1991), A47, 655-685].                  #
#                                                                            #
# The current version of the core CIF dictionary is obtainable from          #
# ftp://ftp.iucr.org/pub/cif_core.dic. The current version number is 2.4.    #
#                                                                            #
# Software is freely available for graphical display of the structure(s) in  #
# this CIF.  For information consult the CIF home page http://www.iucr.org/  #
# cif/home.html                                                              #
#                                                                            #
# This file may be used for bona fide research purposes within the           #
# scientific community so long as proper attribution is given to the journal # 
# article from which it was obtained.                                        #
#                                                                            #
##############################################################################
                                             
data_I
_audit_creation_method     SHELXL-97
_chemical_name_systematic
;
Bis(ethanol-\k<i>O</i>)bis(pyridine-3-carbaldehyde-\k<i>N</i>
thiosemicarbazone-\k<i>N</i>)bis(thiocyanato)iron(II)--
pyridine-3-carbaldehyde thiosemicarbazone (1/2)
;
_chemical_name_common     ?
_chemical_formula_moiety     'C20 H28 Fe N10 O2 S4, 2(C7 H8 N4 S)'
_chemical_formula_sum     'C34 H44 Fe N18 O2 S6'
_chemical_formula_iupac
                           '[Fe (N C S)2 (C7 H8 N4 S)2 (C2 H6 O)2], 2C7 H8 N4 S'
_chemical_formula_weight     985.08
_chemical_melting_point     ?
_symmetry_cell_setting     Triclinic
_symmetry_space_group_name_H-M     'P -1'
_symmetry_space_group_name_Hall     '-P 1'
loop_
    _symmetry_equiv_pos_as_xyz
    'x, y, z'
    '-x, -y, -z'
_cell_length_a     8.916(4)
_cell_length_b     9.556(5)
_cell_length_c     14.538(7)
_cell_angle_alpha     87.341(8)
_cell_angle_beta     88.191(8)
_cell_angle_gamma     69.604(8)
_cell_volume     1160.0(10)
_cell_formula_units_Z     1
_cell_measurement_reflns_used     3773
_cell_measurement_theta_min     2.28
_cell_measurement_theta_max     26.88
_cell_measurement_temperature     173(2)
_exptl_crystal_description     block
_exptl_crystal_colour     'dark green'
_exptl_crystal_size_max     0.32
_exptl_crystal_size_mid     0.26
_exptl_crystal_size_min     0.22
_exptl_crystal_density_diffrn     1.411
_exptl_crystal_density_meas     ?
_exptl_crystal_density_method     'not measured'
_exptl_crystal_F_000     512
_exptl_absorpt_coefficient_mu     0.648
_exptl_absorpt_correction_type     multi-scan
_exptl_absorpt_process_details     '(SADABS; Sheldrick, 1996)'
_exptl_absorpt_correction_T_min     0.8194
_exptl_absorpt_correction_T_max     0.8705
_exptl_special_details
;
;
_diffrn_ambient_temperature     173(2)
_diffrn_radiation_type     MoK\a
_diffrn_radiation_wavelength     0.71073
_diffrn_radiation_source     'fine-focus sealed tube'
_diffrn_radiation_monochromator     graphite
_diffrn_measurement_device_type     'Bruker SMART CCD area-detector'
_diffrn_measurement_method     '\f and \w'
_diffrn_detector_area_resol_mean     ?
_diffrn_reflns_number     8300
_diffrn_reflns_av_R_equivalents     0.0220
_diffrn_reflns_av_sigmaI/netI     0.0337
_diffrn_reflns_theta_min     1.40
_diffrn_reflns_theta_max     25.00
_diffrn_reflns_theta_full     25.00
_diffrn_measured_fraction_theta_max     0.988
_diffrn_measured_fraction_theta_full     0.988
_diffrn_reflns_limit_h_min     -10
_diffrn_reflns_limit_h_max     10
_diffrn_reflns_limit_k_min     -11
_diffrn_reflns_limit_k_max     11
_diffrn_reflns_limit_l_min     -17
_diffrn_reflns_limit_l_max     17
_diffrn_standards_number     0
_diffrn_standards_interval_count     0
_diffrn_standards_interval_time     0
_diffrn_standards_decay_%     0
_refine_special_details
;
Refinement of <i>F</i>^2^ against ALL reflections. The weighted <i>R</i>-factor
<i>wR</i> and goodness of fit <i>S</i> are based on <i>F</i>^2^, conventional
<i>R</i>-factors <i>R</i> are based on <i>F</i>, with <i>F</i> set to zero for
negative <i>F</i>^2^. The threshold expression of <i>F</i>^2^ >
\s(<i>F</i>^2^) is used only for calculating <i>R</i>-factors(gt) <i>etc</i>.
and is not relevant to the choice of reflections for refinement.
<i>R</i>-factors based on <i>F</i>^2^ are statistically about twice as large
as those based on <i>F</i>, and <i>R</i>- factors based on ALL data will be
even larger.
;
_reflns_number_total     4037
_reflns_number_gt     2953
_reflns_threshold_expression     I>2\s(I)
_refine_ls_structure_factor_coef     Fsqd
_refine_ls_matrix_type     full
_refine_ls_R_factor_all     0.0635
_refine_ls_R_factor_gt     0.0421
_refine_ls_wR_factor_gt     0.1181
_refine_ls_wR_factor_ref     0.1338
_refine_ls_goodness_of_fit_ref     1.013
_refine_ls_restrained_S_all     1.013
_refine_ls_number_reflns     4037
_refine_ls_number_parameters     282
_refine_ls_number_restraints     1
_refine_ls_hydrogen_treatment     mixed
_refine_ls_weighting_scheme     calc
_refine_ls_weighting_details
          'calc w=1/[\s^2^(Fo^2^)+(0.082P)^2^+0.3403P] where P=(Fo^2^+2Fc^2^)/3'
_atom_sites_solution_hydrogens     geom
_atom_sites_solution_primary     direct
_atom_sites_solution_secondary     difmap
_refine_ls_shift/su_max     0.001
_refine_ls_shift/su_mean     0.000
_refine_diff_density_max     0.430
_refine_diff_density_min     -0.240
_refine_ls_extinction_method     none
_refine_ls_extinction_coef     ?
loop_
    _atom_type_symbol
    _atom_type_description
    _atom_type_scat_dispersion_real
    _atom_type_scat_dispersion_imag
    _atom_type_scat_source
    'C' 'C' 0.0033 0.0016
                         'International Tables Vol C Tables 4.2.6.8 and 6.1.1.4'
    'H' 'H' 0.0000 0.0000
                         'International Tables Vol C Tables 4.2.6.8 and 6.1.1.4'
    'N' 'N' 0.0061 0.0033
                         'International Tables Vol C Tables 4.2.6.8 and 6.1.1.4'
    'O' 'O' 0.0106 0.0060
                         'International Tables Vol C Tables 4.2.6.8 and 6.1.1.4'
    'S' 'S' 0.1246 0.1234
                         'International Tables Vol C Tables 4.2.6.8 and 6.1.1.4'
    'Fe' 'Fe' 0.3463 0.8444
                         'International Tables Vol C Tables 4.2.6.8 and 6.1.1.4'
_computing_data_collection     'SMART (Bruker, 1998)'
_computing_cell_refinement     'SAINT (Bruker, 1998)'
_computing_data_reduction     'SAINT (Bruker, 1998)'
_computing_structure_solution     'SHELXS97 (Sheldrick, 2008)'
_computing_structure_refinement     'SHELXL97 (Sheldrick, 2008)'
_computing_molecular_graphics     'SHELXTL (Sheldrick, 2008)'
_computing_publication_material     'SHELXTL (Sheldrick, 2008)'
loop_
    _atom_site_type_symbol
    _atom_site_label
    _atom_site_fract_x
    _atom_site_fract_y
    _atom_site_fract_z
    _atom_site_U_iso_or_equiv
    _atom_site_adp_type
    _atom_site_calc_flag
    _atom_site_refinement_flags
    _atom_site_occupancy
    _atom_site_disorder_assembly
    _atom_site_disorder_group
    Fe Fe1 0.5000 0.0000 0.0000 0.0416(2) Uani d S 1 . .
    N N1 0.2848(3) 0.1196(3) 0.09806(16) 0.0410(6) Uani d . 1 . .
    N N2 0.1975(3) -0.0995(3) 0.33648(15) 0.0389(6) Uani d . 1 . .
    N N3 0.1640(3) -0.1698(3) 0.41443(16) 0.0413(6) Uani d . 1 . .
    H H3 0.0676 -0.1382 0.4397 0.050 Uiso calc R 1 . .
    N N4 0.4186(3) -0.3344(3) 0.40767(19) 0.0659(9) Uani d . 1 . .
    H H4A 0.4316 -0.2885 0.3557 0.079 Uiso calc R 1 . .
    H H4B 0.4981 -0.4112 0.4298 0.079 Uiso calc R 1 . .
    N N5 0.5606(3) -0.2022(3) 0.08302(19) 0.0536(7) Uani d . 1 . .
    C C12 0.7900(4) 0.3134(4) 0.8792(2) 0.0604(9) Uani d . 1 . .
    H H12 0.6944 0.3331 0.9150 0.072 Uiso calc R 1 . .
    N N7 0.8316(3) 0.5754(3) 0.64455(16) 0.0424(6) Uani d . 1 . .
    N N8 0.8582(3) 0.6617(3) 0.57213(17) 0.0453(6) Uani d . 1 . .
    H H8 0.9546 0.6403 0.5474 0.054 Uiso calc R 1 . .
    N N9 0.5924(3) 0.7961(3) 0.5738(2) 0.0652(8) Uani d . 1 . .
    H H9A 0.5814 0.7316 0.6163 0.078 Uiso calc R 1 . .
    H H9B 0.5080 0.8711 0.5547 0.078 Uiso calc R 1 . .
    O O1 0.6741(3) 0.0634(3) 0.07601(15) 0.0541(6) Uani d D 1 . .
    S S1 0.24701(9) -0.36692(9) 0.55347(5) 0.0500(2) Uani d . 1 . .
    S S2 0.64184(10) -0.43494(10) 0.21504(7) 0.0632(3) Uani d . 1 . .
    S S3 0.76674(9) 0.89666(9) 0.45668(6) 0.0525(3) Uani d . 1 . .
    C C1 0.1770(4) 0.2554(3) 0.0754(2) 0.0457(7) Uani d . 1 . .
    H H1 0.1962 0.3076 0.0218 0.055 Uiso calc R 1 . .
    C C2 0.0403(4) 0.3210(3) 0.1271(2) 0.0471(7) Uani d . 1 . .
    H H2 -0.0332 0.4165 0.1092 0.057 Uiso calc R 1 . .
    C C3 0.0117(3) 0.2462(3) 0.20499(19) 0.0416(7) Uani d . 1 . .
    H H3A -0.0815 0.2902 0.2418 0.050 Uiso calc R 1 . .
    C C4 0.1196(3) 0.1064(3) 0.22943(18) 0.0354(6) Uani d . 1 . .
    C C5 0.2540(3) 0.0486(3) 0.17329(19) 0.0405(7) Uani d . 1 . .
    H H5 0.3286 -0.0473 0.1895 0.049 Uiso calc R 1 . .
    C C6 0.0921(3) 0.0255(3) 0.3116(2) 0.0409(7) Uani d . 1 . .
    H H6 -0.0039 0.0653 0.3468 0.049 Uiso calc R 1 . .
    C C7 0.2808(3) -0.2882(3) 0.4521(2) 0.0424(7) Uani d . 1 . .
    C C8 0.5957(3) -0.2995(3) 0.1376(2) 0.0409(7) Uani d . 1 . .
    C C9 0.6438(4) 0.1960(4) 0.1234(2) 0.0602(9) Uani d . 1 . .
    H H9C 0.5507 0.2751 0.0956 0.072 Uiso calc R 1 . .
    H H9D 0.7375 0.2286 0.1155 0.072 Uiso calc R 1 . .
    C C10 0.6107(5) 0.1792(5) 0.2242(3) 0.0809(13) Uani d . 1 . .
    H H10A 0.5138 0.1535 0.2327 0.121 Uiso calc R 1 . .
    H H10B 0.5952 0.2735 0.2538 0.121 Uiso calc R 1 . .
    H H10C 0.7015 0.0997 0.2521 0.121 Uiso calc R 1 . .
    C C11 0.9244(4) 0.1953(4) 0.9025(2) 0.0577(9) Uani d . 1 . .
    H H11 0.9201 0.1350 0.9557 0.069 Uiso calc R 1 . .
    N N6 1.0609(3) 0.1611(3) 0.85410(18) 0.0512(7) Uani d . 1 . .
    C C13 1.0645(4) 0.2479(3) 0.7803(2) 0.0457(7) Uani d . 1 . .
    H H13 1.1613 0.2244 0.7453 0.055 Uiso calc R 1 . .
    C C14 0.9344(3) 0.3714(3) 0.7514(2) 0.0404(7) Uani d . 1 . .
    C C15 0.7945(4) 0.4035(4) 0.8032(2) 0.0533(8) Uani d . 1 . .
    H H15 0.7026 0.4867 0.7865 0.064 Uiso calc R 1 . .
    C C16 0.9506(3) 0.4637(3) 0.6721(2) 0.0419(7) Uani d . 1 . .
    H H16 1.0508 0.4406 0.6406 0.050 Uiso calc R 1 . .
    C C17 0.7345(3) 0.7807(3) 0.53873(19) 0.0417(7) Uani d . 1 . .
    H H17 0.747(3) -0.006(3) 0.099(2) 0.067(12) Uiso d D 1 . .
loop_
    _atom_site_aniso_label
    _atom_site_aniso_U_11
    _atom_site_aniso_U_22
    _atom_site_aniso_U_33
    _atom_site_aniso_U_12
    _atom_site_aniso_U_13
    _atom_site_aniso_U_23
    Fe1 0.0384(3) 0.0424(4) 0.0381(4) -0.0086(3) 0.0034(2) 0.0106(3)
    N1 0.0387(13) 0.0410(14) 0.0383(13) -0.0092(11) 0.0062(10) 0.0063(11)
    N2 0.0372(13) 0.0431(14) 0.0345(13) -0.0130(11) 0.0060(10) 0.0047(11)
    N3 0.0344(13) 0.0445(14) 0.0391(13) -0.0085(11) 0.0080(10) 0.0102(11)
    N4 0.0418(15) 0.073(2) 0.0584(18) 0.0057(14) 0.0150(13) 0.0275(15)
    N5 0.0464(16) 0.0499(16) 0.0545(16) -0.0076(12) 0.0044(12) 0.0220(14)
    C12 0.0473(19) 0.075(2) 0.058(2) -0.0233(18) 0.0052(16) 0.0173(18)
    N7 0.0404(14) 0.0469(15) 0.0407(14) -0.0173(12) -0.0005(11) 0.0076(11)
    N8 0.0379(13) 0.0464(15) 0.0485(15) -0.0129(11) 0.0044(11) 0.0104(12)
    N9 0.0362(15) 0.071(2) 0.0734(19) -0.0046(13) 0.0092(13) 0.0306(16)
    O1 0.0492(14) 0.0503(14) 0.0551(14) -0.0065(11) -0.0113(11) -0.0028(11)
    S1 0.0399(4) 0.0577(5) 0.0429(5) -0.0078(4) 0.0058(3) 0.0164(4)
    S2 0.0511(5) 0.0507(5) 0.0736(6) -0.0045(4) 0.0042(4) 0.0327(4)
    S3 0.0410(4) 0.0548(5) 0.0520(5) -0.0077(4) 0.0059(4) 0.0184(4)
    C1 0.0456(17) 0.0447(17) 0.0418(17) -0.0112(14) 0.0055(13) 0.0094(14)
    C2 0.0442(17) 0.0364(16) 0.0482(18) 0.0007(13) 0.0010(14) 0.0061(14)
    C3 0.0349(15) 0.0430(17) 0.0404(16) -0.0061(13) 0.0061(12) -0.0018(13)
    C4 0.0319(14) 0.0388(15) 0.0347(15) -0.0115(12) 0.0024(11) -0.0008(12)
    C5 0.0370(15) 0.0333(15) 0.0431(16) -0.0036(12) 0.0037(12) 0.0090(13)
    C6 0.0350(15) 0.0429(17) 0.0403(16) -0.0090(13) 0.0086(12) 0.0013(13)
    C7 0.0378(16) 0.0458(17) 0.0401(16) -0.0114(13) 0.0033(13) 0.0044(13)
    C8 0.0312(14) 0.0402(17) 0.0454(17) -0.0063(12) 0.0083(12) 0.0018(14)
    C9 0.066(2) 0.062(2) 0.059(2) -0.0292(19) -0.0024(17) -0.0029(18)
    C10 0.103(3) 0.092(3) 0.063(3) -0.054(3) 0.015(2) -0.007(2)
    C11 0.060(2) 0.064(2) 0.053(2) -0.0279(18) -0.0082(17) 0.0184(17)
    N6 0.0501(16) 0.0493(16) 0.0521(16) -0.0155(13) -0.0111(13) 0.0132(13)
    C13 0.0415(17) 0.0480(18) 0.0475(18) -0.0159(14) -0.0004(13) 0.0023(14)
    C14 0.0389(16) 0.0409(17) 0.0428(16) -0.0161(13) -0.0033(13) 0.0042(13)
    C15 0.0388(17) 0.056(2) 0.060(2) -0.0117(15) -0.0008(15) 0.0154(16)
    C16 0.0389(16) 0.0433(17) 0.0438(17) -0.0157(14) 0.0018(13) 0.0029(13)
    C17 0.0406(16) 0.0466(17) 0.0365(16) -0.0139(13) 0.0010(13) 0.0025(13)
_geom_special_details
;
All e.s.d.'s (except the e.s.d. in the dihedral angle between two l.s. planes)
are estimated using the full covariance matrix. The cell e.s.d.'s are taken
into account individually in the estimation of e.s.d.'s in distances, angles
and torsion angles; correlations between e.s.d.'s in cell parameters are only
used when they are defined by crystal symmetry. An approximate (isotropic)
treatment of cell e.s.d.'s is used for estimating e.s.d.'s involving l.s.
planes.
;
loop_
    _geom_bond_atom_site_label_1
    _geom_bond_atom_site_label_2
    _geom_bond_site_symmetry_2
    _geom_bond_distance
    _geom_bond_publ_flag
    Fe1 N5 2_655 2.140(3) ?
    Fe1 N5 . 2.140(3) ?
    Fe1 O1 2_655 2.196(2) ?
    Fe1 O1 . 2.196(2) ?
    Fe1 N1 . 2.339(2) ?
    Fe1 N1 2_655 2.339(2) ?
    N1 C5 . 1.332(3) ?
    N1 C1 . 1.352(4) ?
    N2 C6 . 1.280(4) ?
    N2 N3 . 1.368(3) ?
    N3 C7 . 1.350(4) ?
    N3 H3 . 0.8800 ?
    N4 C7 . 1.312(4) ?
    N4 H4A . 0.8800 ?
    N4 H4B . 0.8800 ?
    N5 C8 . 1.156(4) ?
    C12 C11 . 1.368(5) ?
    C12 C15 . 1.377(4) ?
    C12 H12 . 0.9500 ?
    N7 C16 . 1.274(4) ?
    N7 N8 . 1.373(3) ?
    N8 C17 . 1.361(4) ?
    N8 H8 . 0.8800 ?
    N9 C17 . 1.312(4) ?
    N9 H9A . 0.8800 ?
    N9 H9B . 0.8800 ?
    O1 C9 . 1.408(4) ?
    O1 H17 . 0.816(10) ?
    S1 C7 . 1.690(3) ?
    S2 C8 . 1.623(3) ?
    S3 C17 . 1.677(3) ?
    C1 C2 . 1.377(4) ?
    C1 H1 . 0.9500 ?
    C2 C3 . 1.375(4) ?
    C2 H2 . 0.9500 ?
    C3 C4 . 1.385(4) ?
    C3 H3A . 0.9500 ?
    C4 C5 . 1.388(4) ?
    C4 C6 . 1.453(4) ?
    C5 H5 . 0.9500 ?
    C6 H6 . 0.9500 ?
    C9 C10 . 1.498(5) ?
    C9 H9C . 0.9900 ?
    C9 H9D . 0.9900 ?
    C10 H10A . 0.9800 ?
    C10 H10B . 0.9800 ?
    C10 H10C . 0.9800 ?
    C11 N6 . 1.332(4) ?
    C11 H11 . 0.9500 ?
    N6 C13 . 1.332(4) ?
    C13 C14 . 1.395(4) ?
    C13 H13 . 0.9500 ?
    C14 C15 . 1.383(4) ?
    C14 C16 . 1.453(4) ?
    C15 H15 . 0.9500 ?
    C16 H16 . 0.9500 ?
loop_
    _geom_angle_atom_site_label_1
    _geom_angle_atom_site_label_2
    _geom_angle_atom_site_label_3
    _geom_angle_site_symmetry_1
    _geom_angle_site_symmetry_3
    _geom_angle
    _geom_angle_publ_flag
    N5 Fe1 N5 2_655 . 180.00(14) ?
    N5 Fe1 O1 2_655 2_655 88.99(10) ?
    N5 Fe1 O1 . 2_655 91.01(10) ?
    N5 Fe1 O1 2_655 . 91.01(10) ?
    N5 Fe1 O1 . . 88.99(10) ?
    O1 Fe1 O1 2_655 . 180.00(14) ?
    N5 Fe1 N1 2_655 . 88.53(9) ?
    N5 Fe1 N1 . . 91.47(9) ?
    O1 Fe1 N1 2_655 . 85.58(9) ?
    O1 Fe1 N1 . . 94.42(9) ?
    N5 Fe1 N1 2_655 2_655 91.47(9) ?
    N5 Fe1 N1 . 2_655 88.53(9) ?
    O1 Fe1 N1 2_655 2_655 94.42(9) ?
    O1 Fe1 N1 . 2_655 85.58(9) ?
    N1 Fe1 N1 . 2_655 180.00(12) ?
    C5 N1 C1 . . 117.4(2) ?
    C5 N1 Fe1 . . 120.69(18) ?
    C1 N1 Fe1 . . 121.52(18) ?
    C6 N2 N3 . . 116.9(2) ?
    C7 N3 N2 . . 119.2(2) ?
    C7 N3 H3 . . 120.4 ?
    N2 N3 H3 . . 120.4 ?
    C7 N4 H4A . . 120.0 ?
    C7 N4 H4B . . 120.0 ?
    H4A N4 H4B . . 120.0 ?
    C8 N5 Fe1 . . 170.5(3) ?
    C11 C12 C15 . . 119.4(3) ?
    C11 C12 H12 . . 120.3 ?
    C15 C12 H12 . . 120.3 ?
    C16 N7 N8 . . 117.2(2) ?
    C17 N8 N7 . . 119.6(2) ?
    C17 N8 H8 . . 120.2 ?
    N7 N8 H8 . . 120.2 ?
    C17 N9 H9A . . 120.0 ?
    C17 N9 H9B . . 120.0 ?
    H9A N9 H9B . . 120.0 ?
    C9 O1 Fe1 . . 126.7(2) ?
    C9 O1 H17 . . 112(3) ?
    Fe1 O1 H17 . . 115(3) ?
    N1 C1 C2 . . 122.6(3) ?
    N1 C1 H1 . . 118.7 ?
    C2 C1 H1 . . 118.7 ?
    C3 C2 C1 . . 119.1(3) ?
    C3 C2 H2 . . 120.5 ?
    C1 C2 H2 . . 120.5 ?
    C2 C3 C4 . . 119.6(3) ?
    C2 C3 H3A . . 120.2 ?
    C4 C3 H3A . . 120.2 ?
    C3 C4 C5 . . 117.5(2) ?
    C3 C4 C6 . . 120.6(2) ?
    C5 C4 C6 . . 121.9(3) ?
    N1 C5 C4 . . 123.9(3) ?
    N1 C5 H5 . . 118.0 ?
    C4 C5 H5 . . 118.0 ?
    N2 C6 C4 . . 119.9(2) ?
    N2 C6 H6 . . 120.0 ?
    C4 C6 H6 . . 120.0 ?
    N4 C7 N3 . . 116.9(3) ?
    N4 C7 S1 . . 123.1(2) ?
    N3 C7 S1 . . 119.9(2) ?
    N5 C8 S2 . . 179.0(3) ?
    O1 C9 C10 . . 113.3(3) ?
    O1 C9 H9C . . 108.9 ?
    C10 C9 H9C . . 108.9 ?
    O1 C9 H9D . . 108.9 ?
    C10 C9 H9D . . 108.9 ?
    H9C C9 H9D . . 107.7 ?
    C9 C10 H10A . . 109.5 ?
    C9 C10 H10B . . 109.5 ?
    H10A C10 H10B . . 109.5 ?
    C9 C10 H10C . . 109.5 ?
    H10A C10 H10C . . 109.5 ?
    H10B C10 H10C . . 109.5 ?
    N6 C11 C12 . . 122.9(3) ?
    N6 C11 H11 . . 118.5 ?
    C12 C11 H11 . . 118.5 ?
    C11 N6 C13 . . 117.4(3) ?
    N6 C13 C14 . . 123.9(3) ?
    N6 C13 H13 . . 118.1 ?
    C14 C13 H13 . . 118.1 ?
    C15 C14 C13 . . 117.1(3) ?
    C15 C14 C16 . . 122.6(3) ?
    C13 C14 C16 . . 120.3(3) ?
    C12 C15 C14 . . 119.2(3) ?
    C12 C15 H15 . . 120.4 ?
    C14 C15 H15 . . 120.4 ?
    N7 C16 C14 . . 120.5(3) ?
    N7 C16 H16 . . 119.7 ?
    C14 C16 H16 . . 119.7 ?
    N9 C17 N8 . . 116.1(3) ?
    N9 C17 S3 . . 123.4(2) ?
    N8 C17 S3 . . 120.5(2) ?
loop_
    _geom_hbond_atom_site_label_D
    _geom_hbond_atom_site_label_H
    _geom_hbond_atom_site_label_A
    _geom_hbond_site_symmetry_A
    _geom_hbond_distance_DH
    _geom_hbond_distance_HA
    _geom_hbond_distance_DA
    _geom_hbond_angle_DHA
    N9 H9B S3 2_676 0.88 2.67 3.533(3) 165.2
    N4 H4B S1 2_646 0.88 2.52 3.373(3) 163.8
    N4 H4A S2 . 0.88 2.80 3.360(3) 122.7
    N3 H3 S3 1_445 0.88 2.59 3.414(3) 156.3
data_global
_journal_date_recd_electronic     2009-06-05
_journal_date_accepted     2009-06-23
_journal_name_full     'Acta Crystallographica, Section E'
_journal_year     2009
_journal_volume     65
_journal_issue      8
_journal_page_first     m847
_journal_page_last     m847
_journal_paper_category     QM
_journal_coeditor_code     IM2122
_publ_contact_author_name     'Shao-Mei Wang'
_publ_contact_author_address
;
College of Chemistry and Chemical Engineering
Anyang Normal University
Anyang, Henan, 455000
People's Republic of China
;
_publ_contact_author_email     wang_shaomei@yahoo.cn
_publ_contact_author_fax     ?
_publ_contact_author_phone     ?
_publ_section_title
;\
Bis(ethanol-\k<i>O</i>)bis(pyridine-3-carbaldehyde-\k<i>N</i>
thiosemicarbazone-\k<i>N</i>)bis(thiocyanato)iron(II)--pyridine-\
3-carbaldehyde thiosemicarbazone (1/2)
;
loop_
    _publ_author_name
    _publ_author_address
    'Wang, Shao-Mei'
;
College of Chemistry and Chemical Engineering
Anyang Normal University
Anyang
Henan 455000
People's Republic of China
;
