# Supplementary material for: Bis(ethanol-κO)bis­(pyridine-3-carb­aldehyde-κN thio­semicarbazone)bis­(thio­cyanato-κN)iron(II)–pyridine-3-carbaldehyde thio­semicarbazone (1/2)
Source: Acta Crystallogr Sect E Struct Rep Online. 2009 Jul 1;65(Pt 8):m847. doi: 10.1107/S1600536809024076 (PMC2977344; doi:10.1107/S1600536809024076)
Supplement: Supplementary file 2 [file e-65-0m847-Isup2.hkl]

# 
# h,k,l, Fc-squared, Fo-squared, sigma(Fo-squared) and status flag 
# 
data_I
_shelx_title ' L80922m in P-1' 
_shelx_refln_list_code          4 
_shelx_F_calc_maximum      228.38 
_exptl_crystal_F_000       512.00 
_reflns_d_resolution_high  0.8409 
 
loop_ 
 _symmetry_equiv_pos_as_xyz 
 'x, y, z' 
 '-x, -y, -z' 
 
_cell_length_a     8.9160 
_cell_length_b     9.5557 
_cell_length_c    14.5385 
_cell_angle_alpha  87.341 
_cell_angle_beta   88.191 
_cell_angle_gamma  69.604 
 
_shelx_F_squared_multiplier     1.000 
 
loop_ 
 _refln_index_h 
 _refln_index_k 
 _refln_index_l 
 _refln_F_squared_calc 
 _refln_F_squared_meas 
 _refln_F_squared_sigma 
 _refln_observed_status 
   1   0   0      232.29      268.67      8.66 o 
   2   0   0     1649.38     1898.34     25.00 o 
   3   0   0       40.65       32.42      1.73 o 
   4   0   0      605.98      576.69      9.26 o 
   5   0   0       87.23      101.22      3.51 o 
   6   0   0      229.74      251.14      8.04 o 
   7   0   0      365.97      371.55     10.88 o 
   8   0   0      108.70      122.69      7.00 o 
   9   0   0       48.68       53.70     10.32 o 
  -9   1   0       18.76        4.60      5.65 o 
  -8   1   0       97.45       87.99      6.52 o 
  -7   1   0       17.24       10.03      5.65 o 
  -6   1   0        5.37        0.70      2.79 o 
  -5   1   0      521.96      510.79     12.04 o 
  -4   1   0      640.14      613.10     22.68 o 
  -3   1   0        0.88        1.32      2.06 o 
  -2   1   0      113.76       98.99      3.28 o 
  -1   1   0      257.48      189.89      4.18 o 
   0   1   0     1168.43     1098.85     48.23 o 
   1   1   0      706.99      729.71     12.16 o 
   2   1   0      128.24      130.57      3.25 o 
   3   1   0     3175.75     3366.61     43.81 o 
   4   1   0      828.14      780.33     11.80 o 
   5   1   0      977.02     1099.45     16.42 o 
   6   1   0       11.35        8.08      2.19 o 
   7   1   0       20.79       17.79      5.48 o 
   8   1   0        2.59        0.00      3.69 o 
   9   1   0        4.34        5.32      5.91 o 
  10   1   0       48.22       69.90     18.55 o 
  -9   2   0       11.32        5.26      6.08 o 
  -8   2   0       37.11       37.66      7.66 o 
  -7   2   0     1686.39     1717.30     33.64 o 
  -6   2   0      184.71      178.37      7.74 o 
  -5   2   0     1042.03     1013.78     20.68 o 
  -4   2   0       66.41       65.01      3.97 o 
  -3   2   0     2070.99     2098.10     35.85 o 
  -2   2   0        8.90        2.16      1.61 o 
  -1   2   0      295.45      349.35      5.72 o 
   0   2   0     1211.33     1357.61     18.15 o 
   1   2   0     3599.28     4253.15     54.98 o 
   2   2   0      644.85      768.38     10.85 o 
   3   2   0     1340.63     1469.80     20.10 o 
   4   2   0      255.10      201.48      5.38 o 
   5   2   0     9755.45    10532.37    148.78 o 
   6   2   0      766.48      793.16     13.04 o 
   7   2   0        4.75        1.39      2.56 o 
   8   2   0      259.13      265.55      9.14 o 
   9   2   0        0.23        1.96      4.37 o 
  10   2   0       24.12       14.59      5.94 o 
  -8   3   0        1.56        0.00      6.77 o 
  -7   3   0      121.92      112.69      7.10 o 
  -6   3   0       10.99       12.99      4.13 o 
  -5   3   0      523.82      504.74     12.97 o 
  -4   3   0      767.06      709.97     28.44 o 
  -3   3   0      671.69      680.31     14.33 o 
  -2   3   0        9.47        5.25      1.84 o 
  -1   3   0        0.43        0.32      1.04 o 
   0   3   0      212.86      212.80      4.12 o 
   1   3   0      583.21      583.89      8.70 o 
   2   3   0      107.63       93.65      4.93 o 
   3   3   0      232.52      182.58      5.36 o 
   4   3   0      688.11      600.18     12.33 o 
   5   3   0        9.34        8.94      3.45 o 
   6   3   0       42.30       50.64      4.22 o 
   7   3   0       77.62       82.39      3.97 o 
   8   3   0      387.79      364.78      8.48 o 
   9   3   0      116.69      126.45     10.61 o 
  10   3   0       29.46       22.82      8.95 o 
  -8   4   0        0.43        0.00      5.63 o 
  -7   4   0       10.60       10.25      5.48 o 
  -6   4   0      218.24      222.59      9.12 o 
  -5   4   0       12.68       11.95      3.95 o 
  -4   4   0        8.10        6.54      3.12 o 
  -3   4   0        1.60        0.00      2.37 o 
  -2   4   0     6458.68     7125.15    132.36 o 
  -1   4   0     1064.11     1117.26     16.23 o 
   0   4   0      399.96      439.91      7.48 o 
   1   4   0      170.25      152.69      3.63 o 
   2   4   0      271.34      279.11      5.16 o 
   3   4   0        9.54        7.48      1.26 o 
   4   4   0       13.73       13.37      3.01 o 
   5   4   0      526.77      500.31      8.79 o 
   6   4   0      358.03      357.27      7.48 o 
   7   4   0       62.68       57.19      3.81 o 
   8   4   0       17.36        7.62      4.26 o 
   9   4   0      158.37      151.11     11.47 o 
  10   4   0       42.74       43.36     10.09 o 
  -7   5   0      144.48      164.50      9.86 o 
  -6   5   0      172.41      180.21     10.29 o 
  -5   5   0       33.91       34.60      5.35 o 
  -4   5   0       90.66       86.42      6.45 o 
  -3   5   0       59.24       55.03      5.04 o 
  -2   5   0      366.94      376.06      7.36 o 
  -1   5   0       61.06       67.32      8.53 o 
   0   5   0      234.40      190.47      4.70 o 
   1   5   0     2576.51     2600.55     44.90 o 
   2   5   0     1214.40     1182.73     17.09 o 
   3   5   0       31.72       22.06      7.11 o 
   4   5   0       64.67       58.08      4.03 o 
   5   5   0      170.08      171.07      6.45 o 
   6   5   0        3.72        1.16      3.05 o 
   7   5   0        4.49        4.70      5.02 o 
   8   5   0       56.55       60.73     10.70 o 
   9   5   0      183.57      181.69     10.44 o 
  10   5   0       15.46       25.23     10.95 o 
  -6   6   0       52.46       55.08      7.50 o 
  -5   6   0       57.62       59.07     14.45 o 
  -4   6   0        1.13        1.26      4.05 o 
  -3   6   0       30.88       20.04      4.19 o 
  -2   6   0      839.09      849.73     30.11 o 
  -1   6   0      813.42      815.89     17.15 o 
   0   6   0        2.83        0.64      2.03 o 
   1   6   0      195.26      192.86      5.03 o 
   2   6   0      665.59      712.10     13.26 o 
   3   6   0      414.85      350.24      9.36 o 
   4   6   0      101.72       92.41      5.48 o 
   5   6   0      367.65      354.39      9.97 o 
   6   6   0       64.04       61.85      5.56 o 
   7   6   0       48.00       57.36      5.82 o 
   8   6   0       13.94        8.23      4.86 o 
   9   6   0        9.26       10.46      7.31 o 
  10   6   0       11.04        9.26      6.77 o 
  -5   7   0        8.99        4.87      5.49 o 
  -4   7   0       15.75        7.69      4.89 o 
  -3   7   0        1.28        0.00      4.07 o 
  -2   7   0       72.52       69.49      5.69 o 
  -1   7   0      225.08      189.37      8.66 o 
   0   7   0       14.91       15.99      3.25 o 
   1   7   0        3.80        4.24      2.80 o 
   2   7   0      266.60      270.15      8.36 o 
   3   7   0      147.76      141.63      6.26 o 
   4   7   0       16.34       15.86      3.85 o 
   5   7   0       42.36       37.52      4.81 o 
   6   7   0      372.34      363.92     10.93 o 
   7   7   0       43.57       45.20      5.59 o 
   8   7   0        3.59        0.81      5.05 o 
   9   7   0       42.36       54.10      7.23 o 
  10   7   0       65.54       87.09      9.10 o 
  -4   8   0      318.21      332.34     12.50 o 
  -3   8   0       28.58       23.09      5.86 o 
  -2   8   0        0.11        0.00      4.37 o 
  -1   8   0        1.18        0.00      3.88 o 
   0   8   0        0.42        0.00      4.87 o 
   1   8   0      102.99      108.54      6.11 o 
   2   8   0        4.12        0.00      3.71 o 
   3   8   0      516.21      524.71     13.41 o 
   4   8   0      385.33      382.25     11.21 o 
   5   8   0      149.65      150.44      7.34 o 
   6   8   0      119.32      120.23     13.19 o 
   7   8   0       46.19       46.28      6.16 o 
   8   8   0       65.45       56.41      7.18 o 
   9   8   0        5.33        2.77      5.90 o 
  -3   9   0       10.35        7.45      6.11 o 
  -2   9   0       59.32       47.60      9.81 o 
  -1   9   0       72.02       92.10     11.13 o 
   0   9   0      223.63      230.37     13.30 o 
   1   9   0        9.17       11.22      4.67 o 
   2   9   0        5.84        1.54      4.43 o 
   3   9   0       43.50       45.29      6.82 o 
   4   9   0        0.32        0.00      4.30 o 
   5   9   0        9.03        6.84      4.65 o 
   6   9   0       31.51       30.05      7.63 o 
   7   9   0       74.00       94.38      8.33 o 
   8   9   0       89.10       92.16      8.59 o 
  -1  10   0       36.25       29.25      9.23 o 
   0  10   0       18.57       19.15      8.54 o 
   1  10   0      483.88      472.55     20.42 o 
   2  10   0        0.36        0.00      5.14 o 
   3  10   0       91.74      118.10      8.06 o 
   4  10   0        0.15        0.00      7.54 o 
   5  10   0        5.10        4.97      5.49 o 
   6  10   0        2.90        0.00      5.43 o 
   7  10   0        2.61        0.00      5.86 o 
   2  11   0       13.41        0.40      8.32 o 
   3  11   0        2.84        1.14     11.24 o 
   4  11   0       41.26       50.25     13.53 o 
   5  11   0       17.13       23.84     11.61 o 
   6  11   0       37.42       56.34      8.16 o 
  -5 -11   1       72.10       86.53      9.06 o 
  -4 -11   1       39.48       46.63      7.64 o 
  -3 -11   1       15.29       25.55      7.16 o 
  -2 -11   1      147.24      165.91     13.71 o 
  -7 -10   1        0.14        0.00      5.97 o 
  -6 -10   1       10.45        8.86      5.63 o 
  -5 -10   1       68.43       98.90      8.31 o 
  -4 -10   1        0.53        0.00      5.26 o 
  -3 -10   1      130.23      115.70     14.71 o 
  -2 -10   1      404.41      423.17     15.91 o 
  -1 -10   1      137.30      134.37     12.04 o 
   0 -10   1       13.31       13.08      7.91 o 
   1 -10   1       14.43       10.04      8.95 o 
  -8  -9   1      121.75      126.89      8.25 o 
  -7  -9   1        5.28        0.00      5.20 o 
  -6  -9   1        0.15        0.00      4.64 o 
  -5  -9   1       50.90       55.97      6.47 o 
  -4  -9   1       41.47       44.18      6.11 o 
  -3  -9   1       45.11       50.65      6.07 o 
  -2  -9   1       34.55       32.79      5.58 o 
  -1  -9   1      428.61      440.51     12.78 o 
   0  -9   1       33.62       41.52      8.66 o 
   1  -9   1        0.71        0.00      6.60 o 
   2  -9   1        0.25       10.95      8.83 o 
   3  -9   1       98.86      116.13     13.76 o 
  -9  -8   1      124.65      125.64      8.60 o 
  -8  -8   1       59.10       48.52      6.89 o 
  -7  -8   1       25.50       24.65      5.45 o 
  -6  -8   1      220.50      211.18      8.76 o 
  -5  -8   1      282.73      287.15     13.85 o 
  -4  -8   1       59.55       71.06      9.72 o 
  -3  -8   1        0.16        0.00      3.65 o 
  -2  -8   1        0.21        0.00      3.61 o 
  -1  -8   1       51.74       60.44      5.77 o 
   0  -8   1       19.67       18.53      4.47 o 
   1  -8   1        0.28        0.00      4.09 o 
   2  -8   1      415.03      401.90     59.79 o 
   3  -8   1      404.28      407.23     13.10 o 
   4  -8   1        3.11        0.00      5.78 o 
 -10  -7   1        0.03        0.00      6.64 o 
  -9  -7   1       57.54       65.00     11.44 o 
  -8  -7   1      132.75      119.12      7.86 o 
  -7  -7   1      108.18      104.05      6.69 o 
  -6  -7   1      389.93      376.41     11.23 o 
  -5  -7   1       61.16       64.61      6.02 o 
  -4  -7   1      215.03      219.15      7.93 o 
  -3  -7   1      596.36      568.17     13.51 o 
  -2  -7   1       24.79       25.09      4.03 o 
  -1  -7   1      129.57      114.51      5.77 o 
   0  -7   1      279.42      257.61      7.23 o 
   1  -7   1        6.02        2.29      3.37 o 
   2  -7   1      113.01      100.84      7.31 o 
   3  -7   1        1.31        2.64      4.18 o 
   4  -7   1      164.63      156.21     12.10 o 
   5  -7   1        2.58        0.00      9.66 o 
 -10  -6   1       11.67        3.90      9.12 o 
  -9  -6   1       44.98       50.87      6.89 o 
  -8  -6   1      234.27      247.66      9.51 o 
  -7  -6   1      211.90      208.05      8.17 o 
  -6  -6   1       20.57       13.69      3.95 o 
  -5  -6   1      116.09      101.66      5.64 o 
  -4  -6   1     2660.33     2796.99     47.60 o 
  -3  -6   1      793.62      909.85     18.36 o 
  -2  -6   1      262.31      299.74      6.24 o 
  -1  -6   1      205.88      207.17      5.20 o 
   0  -6   1      749.31      719.57     12.13 o 
   1  -6   1      315.85      327.19     13.93 o 
   2  -6   1      162.73      166.33      8.09 o 
   3  -6   1      421.98      421.19     12.04 o 
   4  -6   1        2.75        0.00      3.97 o 
   5  -6   1      125.81      123.24      7.58 o 
   6  -6   1        9.67        2.69      5.54 o 
 -10  -5   1       19.65       30.51     11.18 o 
  -9  -5   1        5.54        3.71      5.24 o 
  -8  -5   1        6.15        6.45      6.14 o 
  -7  -5   1      225.47      221.68      8.24 o 
  -6  -5   1        1.90        0.00      3.02 o 
  -5  -5   1       65.96       64.53      4.66 o 
  -4  -5   1      668.65      679.10     14.47 o 
  -3  -5   1     1455.52     1392.37     25.12 o 
  -2  -5   1      550.49      519.16      8.64 o 
  -1  -5   1       16.22       15.07      3.23 o 
   0  -5   1      259.83      265.36      5.71 o 
   1  -5   1       35.73       30.23      3.12 o 
   2  -5   1      106.76      118.94      4.09 o 
   3  -5   1      218.70      216.38      7.74 o 
   4  -5   1      367.68      361.32     14.31 o 
   5  -5   1      172.92      167.44      8.05 o 
   6  -5   1        8.22        6.36      5.00 o 
   7  -5   1        0.07        0.00      5.68 o 
 -10  -4   1       18.41       18.12      8.83 o 
  -9  -4   1      123.79      123.01     10.61 o 
  -8  -4   1       42.14       27.60      4.98 o 
  -7  -4   1      420.12      412.51     11.17 o 
  -6  -4   1       57.76       58.80      3.38 o 
  -5  -4   1      106.13      119.04      3.67 o 
  -4  -4   1      838.78      855.28     12.87 o 
  -3  -4   1     1404.18     1491.57     26.13 o 
  -2  -4   1        0.73        0.98      1.72 o 
  -1  -4   1        1.84        1.59      1.29 o 
   0  -4   1     6253.57     6949.61     89.21 o 
   1  -4   1       31.88       67.53      3.39 o 
   2  -4   1        5.36        2.86      1.69 o 
   3  -4   1       19.20       14.68      3.58 o 
   4  -4   1      127.36      119.15      5.95 o 
   5  -4   1        7.16        5.54      3.77 o 
   6  -4   1        2.69        4.22      4.20 o 
   7  -4   1      246.86      260.57     10.70 o 
 -10  -3   1      121.32      100.42     10.78 o 
  -9  -3   1      105.93      104.09      9.81 o 
  -8  -3   1       53.96       55.85     12.07 o 
  -7  -3   1      109.94      102.08      5.00 o 
  -6  -3   1      446.24      427.69     10.26 o 
  -5  -3   1      547.77      536.90      9.30 o 
  -4  -3   1      217.08      200.28      4.42 o 
  -3  -3   1      563.59      530.77      8.28 o 
  -2  -3   1      261.88      255.36      6.18 o 
  -1  -3   1      251.63      270.64      4.74 o 
   0  -3   1      135.62      159.55      3.48 o 
   1  -3   1      728.13      785.30     12.73 o 
   2  -3   1       31.47       11.02      1.53 o 
   3  -3   1     1905.38     2025.63     35.28 o 
   4  -3   1      293.53      288.31      8.62 o 
   5  -3   1      230.11      223.70      8.13 o 
   6  -3   1        0.34        0.00      3.63 o 
   7  -3   1       22.64       20.10      5.23 o 
   8  -3   1       44.86       41.71      6.69 o 
 -10  -2   1      113.84      112.35     11.76 o 
  -9  -2   1        8.79        5.06      4.98 o 
  -8  -2   1       65.53       69.98      5.36 o 
  -7  -2   1      713.49      720.23     12.54 o 
  -6  -2   1      374.47      329.10      7.00 o 
  -5  -2   1      177.24      238.61      5.41 o 
  -4  -2   1       14.88       18.74      5.25 o 
  -3  -2   1      519.26      636.97      9.57 o 
  -2  -2   1      633.18      771.29     10.96 o 
  -1  -2   1     2672.49     2869.00     45.55 o 
   0  -2   1     2373.42     2564.96     33.37 o 
   1  -2   1    13617.08    14894.31    204.53 o 
   2  -2   1      180.18      162.08      3.47 o 
   3  -2   1      971.82     1059.09     25.20 o 
   4  -2   1      139.35      177.41      8.06 o 
   5  -2   1     3090.53     3151.38     53.91 o 
   6  -2   1        3.80        0.00      4.65 o 
   7  -2   1      265.94      258.18      9.67 o 
   8  -2   1      274.67      294.56     11.06 o 
   9  -2   1       41.28       60.96      7.93 o 
 -10  -1   1        2.48        0.00      5.86 o 
  -9  -1   1        7.56        4.22      4.95 o 
  -8  -1   1       10.30        7.95      4.21 o 
  -7  -1   1        0.12        0.00      3.01 o 
  -6  -1   1      346.64      319.35      6.88 o 
  -5  -1   1     3497.06     3792.86     50.23 o 
  -4  -1   1      883.82      856.52     12.82 o 
  -3  -1   1        1.58        0.00      0.96 o 
  -2  -1   1        1.42        0.25      1.22 o 
  -1  -1   1      891.25      876.70     14.56 o 
   0  -1   1     1445.10     1358.11     18.99 o 
   1  -1   1     1560.10     1487.50     24.53 o 
   2  -1   1      818.33      807.95     15.68 o 
   3  -1   1       59.16       89.65      3.61 o 
   4  -1   1      147.14      117.62      4.64 o 
   5  -1   1       75.94       74.75      4.44 o 
   6  -1   1      237.81      246.59      8.41 o 
   7  -1   1      720.00      700.62     16.83 o 
   8  -1   1      669.23      662.45     17.07 o 
   9  -1   1       97.51      101.07      7.59 o 
  -9   0   1      157.15      172.05      8.87 o 
  -8   0   1        2.71        2.58      8.03 o 
  -7   0   1       28.91       31.08      4.64 o 
  -6   0   1      524.18      503.05     12.33 o 
  -5   0   1      235.26      214.04     10.45 o 
  -4   0   1      552.30      544.79      8.81 o 
  -3   0   1      180.11      187.87      3.79 o 
  -2   0   1    26584.48    29783.52    583.04 o 
  -1   0   1        5.61        5.92      0.68 o 
   0   0   1       41.26        4.76      0.69 o 
   1   0   1     3770.18     3856.84     70.71 o 
   2   0   1      389.94      375.34      5.88 o 
   3   0   1     1007.06     1201.78     16.73 o 
   4   0   1       34.52       32.57      2.21 o 
   5   0   1     1203.64     1237.10     23.07 o 
   6   0   1     1534.52     1661.99     30.68 o 
   7   0   1      409.61      426.39     19.07 o 
   8   0   1      308.92      319.71     10.84 o 
   9   0   1        8.42        5.17      5.11 o 
  -9   1   1       28.96       39.92      6.58 o 
  -8   1   1        1.76        0.00      4.30 o 
  -7   1   1      296.03      314.36     10.47 o 
  -6   1   1       14.46       11.96      3.41 o 
  -5   1   1      512.98      481.66     11.59 o 
  -4   1   1      122.16      102.93      4.36 o 
  -3   1   1      111.52       97.19      3.77 o 
  -2   1   1       66.63       49.81      2.45 o 
  -1   1   1        0.48        2.32      0.99 o 
   0   1   1     3791.67     4006.10     63.18 o 
   1   1   1     2165.63     2378.26     31.92 o 
   2   1   1     2190.52     1279.60     65.49 o 
   3   1   1      172.41      169.18      4.41 o 
   4   1   1       93.20       88.82      2.94 o 
   5   1   1      722.69      743.79     11.92 o 
   6   1   1       84.53       83.72      3.70 o 
   7   1   1       28.36       24.21      4.73 o 
   8   1   1       84.54       82.59     10.52 o 
   9   1   1      230.66      229.49     11.96 o 
  10   1   1       24.70       26.48     11.76 o 
  -9   2   1      255.74      292.13     15.54 o 
  -8   2   1      152.22      164.20      8.55 o 
  -7   2   1      281.31      282.21     10.23 o 
  -6   2   1       14.91        9.57      3.49 o 
  -5   2   1      666.20      676.34     15.27 o 
  -4   2   1      543.76      542.28     12.32 o 
  -3   2   1       52.75       54.18      3.30 o 
  -2   2   1     1953.14     2088.61     34.98 o 
  -1   2   1     1819.59     1899.37     31.43 o 
   0   2   1      672.32      723.70     12.79 o 
   1   2   1      283.43      336.82      5.26 o 
   2   2   1     5047.48     5937.67     75.90 o 
   3   2   1     5276.38     5566.84     71.54 o 
   4   2   1     1806.21     1881.11     43.61 o 
   5   2   1       34.64       19.34      3.61 o 
   6   2   1      683.00      696.43     11.76 o 
   7   2   1      123.66      118.46      4.65 o 
   8   2   1        2.00        0.00      3.57 o 
   9   2   1       11.27        3.00      4.60 o 
  10   2   1       53.41       72.31     10.27 o 
  -8   3   1        1.03        0.19      5.33 o 
  -7   3   1      531.99      563.79     15.57 o 
  -6   3   1      688.93      714.91     17.31 o 
  -5   3   1      367.99      332.12     10.08 o 
  -4   3   1      440.65      450.11     11.41 o 
  -3   3   1       72.39       69.01      4.27 o 
  -2   3   1        8.59        4.86      1.92 o 
  -1   3   1      222.18      204.33      4.14 o 
   0   3   1      402.38      393.92      7.88 o 
   1   3   1      923.33      850.22     12.14 o 
   2   3   1     1163.80     1096.19     15.30 o 
   3   3   1      702.64      669.55     10.18 o 
   4   3   1        0.19        0.00      1.39 o 
   5   3   1      298.54      327.76      6.66 o 
   6   3   1      620.45      602.82     18.12 o 
   7   3   1      344.90      330.70      7.52 o 
   8   3   1       38.34       39.20      7.48 o 
   9   3   1       40.53       46.65     18.32 o 
  10   3   1      122.72      131.44     11.87 o 
  -7   4   1       91.16       98.55      7.13 o 
  -6   4   1        1.63        1.28      4.22 o 
  -5   4   1      533.57      532.11     14.03 o 
  -4   4   1      832.37      788.93     17.50 o 
  -3   4   1     2109.35     2087.41     36.98 o 
  -2   4   1      637.94      650.15     28.50 o 
  -1   4   1      943.45     1015.05     14.93 o 
   0   4   1      565.94      521.28      8.87 o 
   1   4   1      746.96      734.30     11.12 o 
   2   4   1       26.72       14.46      1.57 o 
   3   4   1     2132.44     2175.20     34.64 o 
   4   4   1      701.65      644.17     10.39 o 
   5   4   1       27.95       21.74      3.79 o 
   6   4   1        2.64        0.00      2.82 o 
   7   4   1       43.89       57.09      4.62 o 
   8   4   1       27.04       17.45     13.56 o 
   9   4   1        7.08        1.03      6.94 o 
  10   4   1       47.96       41.86      9.98 o 
  -7   5   1      151.60      158.10      9.04 o 
  -6   5   1       35.97       34.63      6.06 o 
  -5   5   1       90.66       95.17      9.23 o 
  -4   5   1        0.35        0.24      3.36 o 
  -3   5   1        0.15        0.00      2.78 o 
  -2   5   1      352.41      373.21     10.01 o 
  -1   5   1     1881.82     1829.16     25.72 o 
   0   5   1      325.92      273.90      5.82 o 
   1   5   1       12.60        5.02      1.71 o 
   2   5   1        6.18        5.29      1.62 o 
   3   5   1       93.23       89.61      4.31 o 
   4   5   1      227.02      229.92      5.15 o 
   5   5   1       11.24        8.50      2.10 o 
   6   5   1       14.66       12.79      3.49 o 
   7   5   1      539.69      518.44     12.99 o 
   8   5   1      111.96      118.80      6.73 o 
   9   5   1       39.63       39.55      8.97 o 
  10   5   1        1.28        0.00      8.95 o 
  -6   6   1       38.63       29.93     13.19 o 
  -5   6   1        5.03        2.77      4.48 o 
  -4   6   1      125.58      133.59      7.19 o 
  -3   6   1      430.58      433.06     12.10 o 
  -2   6   1      242.41      242.99      9.78 o 
  -1   6   1        5.95        0.00      2.22 o 
   0   6   1       77.82       87.58      3.68 o 
   1   6   1        1.40        0.43      1.99 o 
   2   6   1      412.22      381.63      7.50 o 
   3   6   1      145.82      146.12      4.19 o 
   4   6   1      649.33      629.90     14.07 o 
   5   6   1      563.93      568.81     21.65 o 
   6   6   1        2.34        0.63      3.49 o 
   7   6   1        1.79        0.00      5.99 o 
   8   6   1       81.12       87.80      6.73 o 
   9   6   1      140.56      142.58      8.13 o 
  10   6   1        0.70        3.78      6.36 o 
  -5   7   1       58.63       53.11      7.24 o 
  -4   7   1        0.38        0.00      4.44 o 
  -3   7   1      157.35      150.83      7.58 o 
  -2   7   1       96.76       89.73      5.84 o 
   0   7   1      338.23      342.04      7.67 o 
   1   7   1       71.84       72.48      3.84 o 
   2   7   1        0.13        1.15      3.04 o 
   3   7   1       20.41       24.73      6.31 o 
   4   7   1      596.80      575.62     13.73 o 
   5   7   1      153.57      136.42      6.55 o 
   6   7   1        7.55        6.40      4.07 o 
   7   7   1        0.23        2.37      4.28 o 
   8   7   1      133.54      135.87      7.54 o 
   9   7   1       29.80       32.19     11.10 o 
  10   7   1        4.64        5.59      9.52 o 
  -4   8   1        0.07        0.00      5.55 o 
  -3   8   1       20.83       16.64      7.14 o 
  -2   8   1        6.59        0.00      4.44 o 
  -1   8   1       39.62       22.99     10.49 o 
   0   8   1       12.47       12.29      4.01 o 
   1   8   1      278.30      319.13     37.08 o 
   2   8   1      478.49      480.86     12.54 o 
   3   8   1      197.63      195.00     10.24 o 
   4   8   1       50.77       47.02      7.74 o 
   5   8   1        0.95        1.15      3.93 o 
   6   8   1      196.14      201.39      8.53 o 
   7   8   1      115.96       97.38      6.71 o 
   8   8   1       12.62       12.28      5.53 o 
   9   8   1      105.68      109.18      8.20 o 
  -3   9   1       19.59       29.51      7.28 o 
  -2   9   1      291.12      312.44     13.02 o 
  -1   9   1       18.57        4.76      6.48 o 
   0   9   1       28.62       31.43      7.86 o 
   1   9   1      105.69      121.79      6.97 o 
   2   9   1       49.69       44.28     12.76 o 
   3   9   1        7.76        1.87      4.46 o 
   4   9   1        0.12        0.00      4.50 o 
   5   9   1      272.34      289.08     20.99 o 
   6   9   1       31.47       36.19      8.86 o 
   7   9   1        0.83        5.72      5.54 o 
   8   9   1        6.91        2.66      5.71 o 
  -1  10   1      177.95      185.98     13.42 o 
   0  10   1        0.57        0.00      7.40 o 
   1  10   1       84.91      124.16     13.25 o 
   2  10   1       75.43       99.65     17.18 o 
   3  10   1       48.86       62.40      7.03 o 
   4  10   1       47.92       55.02      8.86 o 
   5  10   1       11.20        8.74      5.68 o 
   6  10   1       14.96        9.57      5.97 o 
   7  10   1       35.92       27.57     10.35 o 
   2  11   1       43.11       43.13     10.27 o 
   3  11   1       72.85       88.28      8.75 o 
   4  11   1        0.61        0.52      6.32 o 
   5  11   1        1.94        0.00      6.34 o 
   6  11   1      108.68      119.20     11.10 o 
  -5 -11   2       20.53       15.05      6.91 o 
  -4 -11   2       37.55       50.38      7.78 o 
  -3 -11   2       32.09       53.45      7.85 o 
  -2 -11   2        0.39        0.00      8.49 o 
  -7 -10   2        5.87        2.93      6.28 o 
  -6 -10   2        0.08        0.00      5.41 o 
  -5 -10   2       82.08       89.69     15.43 o 
  -4 -10   2      528.88      549.80     15.66 o 
  -3 -10   2      259.74      260.46     14.22 o 
  -2 -10   2       87.33       96.86      8.32 o 
  -1 -10   2       37.74       44.67      9.75 o 
   0 -10   2       54.18       59.93     10.84 o 
   1 -10   2        7.41       10.84      8.66 o 
  -8  -9   2        2.94        1.42      6.07 o 
  -7  -9   2       24.85       15.54      5.86 o 
  -6  -9   2        0.49        0.00      5.48 o 
  -5  -9   2      171.84      165.28      8.16 o 
  -4  -9   2      130.20      126.97      9.58 o 
  -3  -9   2      325.30      357.86     11.55 o 
  -2  -9   2      129.21      153.28      7.81 o 
  -1  -9   2       15.11       15.98      5.03 o 
   0  -9   2       39.17       42.72      9.12 o 
   1  -9   2       61.88       66.24     10.27 o 
   2  -9   2        2.07        6.42      7.91 o 
  -9  -8   2        0.07        0.00      6.39 o 
  -8  -8   2      430.02      477.32     14.46 o 
  -7  -8   2        8.97        4.27      4.83 o 
  -6  -8   2       30.10       28.88      8.54 o 
  -5  -8   2       21.60       19.92      4.71 o 
  -4  -8   2       32.36       27.25      4.83 o 
  -3  -8   2      111.49      114.25      6.42 o 
  -2  -8   2      275.40      268.48      9.25 o 
  -1  -8   2       25.70       16.48      8.46 o 
   0  -8   2       62.83       79.04      6.56 o 
   1  -8   2     1580.75     1535.84     43.70 o 
   2  -8   2        2.25        0.00      4.47 o 
   3  -8   2        0.62        0.00      5.03 o 
   4  -8   2       69.86       63.52      7.91 o 
  -9  -7   2      257.94      275.68     11.31 o 
  -8  -7   2       51.37       42.14      6.37 o 
  -7  -7   2       13.55        6.01      4.62 o 
  -6  -7   2      182.69      192.02      8.09 o 
  -5  -7   2      199.20      190.48      7.79 o 
  -4  -7   2       24.99       17.60      3.99 o 
  -3  -7   2      345.41      335.67      9.84 o 
  -2  -7   2      285.38      255.33      8.40 o 
  -1  -7   2       12.73       15.48      3.63 o 
   0  -7   2      332.77      337.32      7.77 o 
   1  -7   2       37.47       33.55     10.15 o 
   2  -7   2      433.92      426.99     12.21 o 
   3  -7   2        3.06        3.43      4.40 o 
   4  -7   2      194.89      167.50      8.76 o 
   5  -7   2       55.95       49.21      7.29 o 
 -10  -6   2       22.63       12.44      9.86 o 
  -9  -6   2        2.33        0.00      5.62 o 
  -8  -6   2        0.14        0.00      4.67 o 
  -7  -6   2       79.23       82.42      5.98 o 
  -6  -6   2     1303.81     1273.94     25.19 o 
  -5  -6   2       84.96      101.48      5.72 o 
  -4  -6   2      148.25      156.71      6.41 o 
  -3  -6   2     1110.72     1189.95     22.84 o 
  -2  -6   2      636.36      675.20     14.69 o 
  -1  -6   2      235.90      234.30      6.24 o 
   0  -6   2       41.99       34.85      5.68 o 
   1  -6   2      369.94      353.63      7.60 o 
   2  -6   2      167.00      168.16      6.91 o 
   3  -6   2      323.91      310.60     10.17 o 
   4  -6   2      241.79      231.33      9.30 o 
   5  -6   2       66.29       80.82     10.32 o 
   6  -6   2      155.72      152.06      9.14 o 
 -10  -5   2        0.94        0.46     10.38 o 
  -9  -5   2       63.94       83.79     12.16 o 
  -8  -5   2       25.08       20.93      5.15 o 
  -7  -5   2       12.18        7.99      3.99 o 
  -6  -5   2       52.53       45.32      7.86 o 
  -5  -5   2      862.15      830.18     17.35 o 
  -4  -5   2     1765.20     1784.49     31.69 o 
  -3  -5   2        9.72        5.00      2.53 o 
  -2  -5   2      145.65      158.82     14.91 o 
  -1  -5   2       77.71       72.14      2.96 o 
   0  -5   2       47.66       43.51      3.39 o 
   1  -5   2        6.06        3.87      1.82 o 
   2  -5   2      494.39      518.97      9.48 o 
   3  -5   2      581.24      612.65     14.57 o 
   4  -5   2       42.82       40.89      7.54 o 
   5  -5   2        2.83        0.00      3.93 o 
   6  -5   2        0.45        0.00      4.71 o 
   7  -5   2        0.19        0.00      5.99 o 
 -10  -4   2       45.55       31.54      9.81 o 
  -9  -4   2      313.64      309.28     16.06 o 
  -8  -4   2        2.34        0.43      5.16 o 
  -7  -4   2        6.50        0.00      5.05 o 
  -6  -4   2       44.08       33.00      9.32 o 
  -5  -4   2      458.22      487.70      8.60 o 
  -4  -4   2      159.31      183.56      6.06 o 
  -3  -4   2       18.23       16.59      3.44 o 
  -2  -4   2      825.08      822.70     15.71 o 
  -1  -4   2     3090.88     3370.83     44.31 o 
   0  -4   2      894.31      964.48     14.30 o 
   1  -4   2       92.12      101.88      4.11 o 
   2  -4   2      244.03      207.31      4.98 o 
   3  -4   2      337.96      315.68      9.00 o 
   4  -4   2        8.30        2.73      2.95 o 
   5  -4   2       42.34       31.04      4.90 o 
   6  -4   2      351.73      378.43     17.00 o 
   7  -4   2      121.53      134.16      9.00 o 
 -10  -3   2        0.22        0.00      8.09 o 
  -9  -3   2       76.46       63.94      9.81 o 
  -8  -3   2       62.44       48.92      8.43 o 
  -7  -3   2       42.24       38.64      6.33 o 
  -6  -3   2       62.47       64.27      4.08 o 
  -5  -3   2      838.21      861.06     13.47 o 
  -4  -3   2      385.37      354.11      6.56 o 
  -3  -3   2       11.65       16.68      2.37 o 
  -2  -3   2      386.00      458.70     10.75 o 
  -1  -3   2       18.57       10.26      1.37 o 
   0  -3   2     2067.49     2244.45     29.89 o 
   1  -3   2     3792.21     4088.12     89.03 o 
   2  -3   2      602.82      519.95     12.18 o 
   3  -3   2      136.17      104.17      3.47 o 
   4  -3   2      272.37      291.16      8.74 o 
   5  -3   2        3.73        4.71      4.10 o 
   6  -3   2       35.69       31.02      4.84 o 
   7  -3   2       23.13       19.66      5.07 o 
   8  -3   2       41.98       39.87      6.65 o 
 -10  -2   2        6.05        0.46      8.37 o 
  -9  -2   2       53.37       74.41      6.90 o 
  -8  -2   2      738.07      774.28     17.86 o 
  -7  -2   2      111.84      105.06      4.38 o 
  -6  -2   2        0.06        3.40      3.06 o 
  -5  -2   2       40.94       26.22      4.57 o 
  -4  -2   2     1060.92     1071.77     19.31 o 
  -3  -2   2      175.14      218.23      4.31 o 
  -2  -2   2      977.91     1168.67     16.10 o 
  -1  -2   2     2467.12     2939.58     38.37 o 
   0  -2   2     1673.60     1796.63     23.85 o 
   1  -2   2      357.96      484.45      9.06 o 
   2  -2   2     2960.87     3567.05     56.64 o 
   3  -2   2     3878.25     4227.77     68.82 o 
   4  -2   2      904.57      895.99     17.94 o 
   5  -2   2        2.21        0.52      2.78 o 
   6  -2   2      971.60      990.18     22.77 o 
   7  -2   2      180.92      178.01      8.13 o 
   8  -2   2       10.12       11.86      5.31 o 
   9  -2   2       70.73       97.71      9.08 o 
 -10  -1   2        0.12        0.00      5.61 o 
  -9  -1   2       16.03        7.44      4.74 o 
  -8  -1   2       50.48       61.98      9.32 o 
  -7  -1   2      476.34      517.50     13.19 o 
  -6  -1   2      902.50      911.77     14.61 o 
  -5  -1   2       87.76       68.48      3.14 o 
  -4  -1   2     1805.68     2077.96     28.26 o 
  -3  -1   2      414.39      473.88      7.58 o 
  -2  -1   2       11.30       22.99      2.06 o 
  -1  -1   2     1336.43     1352.94     18.08 o 
   0  -1   2     2203.39     2281.32     55.69 o 
   1  -1   2     1088.60     1153.62     27.70 o 
   2  -1   2       15.47        9.83      1.24 o 
   3  -1   2       15.07       17.69      1.73 o 
   4  -1   2        2.92        2.66      1.53 o 
   5  -1   2        2.37        0.00      1.95 o 
   6  -1   2     1136.62     1190.78     23.84 o 
   7  -1   2      117.15      100.80      6.27 o 
   8  -1   2        7.78        7.17      4.52 o 
   9  -1   2      113.48      111.77      7.97 o 
  -9   0   2       15.92        7.13      5.28 o 
  -8   0   2       16.28       25.99      5.09 o 
  -7   0   2       18.02       18.68      4.14 o 
  -6   0   2       30.58       32.97      4.14 o 
  -5   0   2      226.48      238.61      5.32 o 
  -4   0   2     4307.35     4817.26    113.73 o 
  -3   0   2    15342.27    17143.48    216.81 o 
  -2   0   2       33.38       58.35      3.16 o 
  -1   0   2     7232.04     7745.52     98.61 o 
   0   0   2      720.39      768.72     12.87 o 
   1   0   2      877.27      939.11     12.72 o 
   2   0   2     6379.27     7463.91     95.08 o 
   3   0   2      995.32     1216.99     22.11 o 
   4   0   2     2008.04     2001.87     27.46 o 
   5   0   2     1468.37     1563.20     22.37 o 
   6   0   2       61.09       52.98      8.32 o 
   7   0   2      264.71      265.30      9.06 o 
   8   0   2      359.00      388.74     15.03 o 
   9   0   2       96.97      101.94      7.50 o 
  -9   1   2       12.40        2.64      5.53 o 
  -8   1   2       62.40       75.27     15.05 o 
  -7   1   2      584.85      595.98     15.16 o 
  -6   1   2       10.31        6.88      3.28 o 
  -5   1   2       11.24        3.21      2.51 o 
  -4   1   2      276.44      282.43      7.64 o 
  -3   1   2       78.10       74.76      3.49 o 
  -2   1   2      297.06      278.36      6.41 o 
  -1   1   2     1213.60     1227.02     16.65 o 
   0   1   2     3254.44     3601.97     57.18 o 
   1   1   2     1790.92     1968.54     25.83 o 
   2   1   2     1529.01     1760.43     23.36 o 
   4   1   2      668.16      677.43     12.61 o 
   5   1   2       28.82       16.84      2.25 o 
   6   1   2        6.76        2.61      2.16 o 
   7   1   2      444.54      465.86     12.20 o 
   8   1   2        2.29        2.35      5.65 o 
   9   1   2       23.70       26.55     10.18 o 
  10   1   2        0.44        0.00      5.91 o 
  -9   2   2        4.88        2.66      5.94 o 
  -8   2   2        7.22        6.07      5.16 o 
  -7   2   2      561.08      563.63     15.20 o 
  -6   2   2       52.95       58.69      5.59 o 
  -5   2   2       23.93       24.99      6.68 o 
  -4   2   2       80.03       88.90      4.56 o 
  -3   2   2      427.64      377.30      9.02 o 
  -2   2   2     1757.25     1932.07     32.70 o 
  -1   2   2     1591.54     1772.29     29.54 o 
   0   2   2     7135.24     8332.54    105.92 o 
   1   2   2     2856.10     2624.21    145.75 o 
   2   2   2    52159.17    55764.85    750.19 o 
   3   2   2     1706.51     1994.75     92.10 o 
   4   2   2     2614.01     2282.59    265.24 o 
   5   2   2     2228.05     2156.13    160.95 o 
   6   2   2       13.19        7.80      2.43 o 
   7   2   2      356.35      350.02      7.83 o 
   8   2   2       54.36       68.93     11.67 o 
   9   2   2      170.47      182.94      8.42 o 
  10   2   2       29.05       37.70     11.76 o 
  -8   3   2      118.99      127.73     11.15 o 
  -7   3   2        6.23        1.86      4.23 o 
  -6   3   2     1261.79     1302.43     42.87 o 
  -5   3   2      243.23      247.05     12.50 o 
  -4   3   2        2.55        1.97      2.73 o 
  -3   3   2      630.56      643.16     17.72 o 
  -2   3   2     1511.46     1499.49     32.20 o 
  -1   3   2       67.25       58.51      2.38 o 
   0   3   2      295.67      245.19     15.15 o 
   1   3   2      657.48      603.26      9.15 o 
   2   3   2      609.41      662.47      9.95 o 
   3   3   2       23.68       20.67      3.11 o 
   4   3   2       32.98       19.87      5.18 o 
   5   3   2     1311.26     1388.86     20.28 o 
   6   3   2       25.33       18.26      2.69 o 
   7   3   2      300.93      304.43      7.28 o 
   8   3   2      270.30      267.97      7.36 o 
   9   3   2       37.95       47.87     15.66 o 
  10   3   2        2.32        0.00      8.03 o 
  -7   4   2       87.84       88.06     13.48 o 
  -6   4   2      673.92      709.55     17.90 o 
  -5   4   2     1353.73     1344.08     33.06 o 
  -4   4   2      296.80      291.40      9.20 o 
  -3   4   2       74.33       72.71      4.64 o 
  -2   4   2     1691.72     1742.58     31.00 o 
  -1   4   2      878.01      864.49     13.11 o 
   0   4   2     1244.40     1291.80     28.19 o 
   1   4   2        1.46        0.00      1.27 o 
   2   4   2       13.05        6.68      1.43 o 
   3   4   2     1823.39     1993.76     27.20 o 
   4   4   2        3.93        1.33      1.61 o 
   5   4   2      528.23      572.89     10.05 o 
   6   4   2      138.55      151.79      4.93 o 
   7   4   2      436.47      440.38     15.77 o 
   8   4   2       31.34       24.18      9.59 o 
   9   4   2       92.42       89.41      9.29 o 
  10   4   2      161.73      161.49     12.73 o 
  -7   5   2        1.26        0.00      5.37 o 
  -6   5   2       11.04        8.23      4.96 o 
  -5   5   2        0.44        0.00      5.05 o 
  -4   5   2      192.47      180.22      9.29 o 
  -3   5   2      667.89      628.77     14.78 o 
  -2   5   2      980.70      886.27     18.27 o 
  -1   5   2     1367.83     1392.80     20.30 o 
   0   5   2       36.29       44.43      3.44 o 
   1   5   2       13.03       12.09      2.00 o 
   2   5   2      381.77      373.78     12.42 o 
   3   5   2       19.07       18.35      2.51 o 
   4   5   2       61.29       49.06      2.86 o 
   5   5   2      451.48      407.42      7.96 o 
   6   5   2      248.14      234.74      8.20 o 
   7   5   2       56.74       62.65     11.01 o 
   8   5   2        0.43        0.00      4.16 o 
   9   5   2       10.98       15.45     11.30 o 
  10   5   2       19.74       17.78     10.15 o 
  -6   6   2        3.63        0.00      5.31 o 
  -5   6   2      198.65      208.50      9.33 o 
  -4   6   2      267.78      287.81     10.20 o 
  -3   6   2        1.84        0.00      3.34 o 
  -2   6   2        8.09        3.02      3.96 o 
  -1   6   2       40.93       33.73      5.61 o 
   0   6   2     1425.81     1417.37     20.92 o 
   1   6   2      156.23      187.95      5.61 o 
   2   6   2      653.91      630.93     10.80 o 
   3   6   2      795.31      766.44     16.00 o 
   4   6   2       75.36       67.69      5.42 o 
   5   6   2       10.20        7.63      3.29 o 
   6   6   2        1.35        0.00      3.36 o 
   7   6   2       99.35      102.86      8.69 o 
   8   6   2       16.37       18.09      9.86 o 
   9   6   2        1.90        3.70      5.13 o 
  10   6   2       24.35       38.16      7.52 o 
  -5   7   2       69.46       69.18     20.07 o 
  -4   7   2       51.16       50.36      6.68 o 
  -3   7   2       14.61       11.21      4.68 o 
  -2   7   2       48.03       47.65      5.56 o 
  -1   7   2      189.06      192.39      7.50 o 
   0   7   2        1.01        1.53      2.61 o 
   1   7   2      227.14      245.68      6.36 o 
   2   7   2      336.24      329.91      7.31 o 
   3   7   2      923.59      916.03     18.81 o 
   4   7   2       76.47       70.31      4.99 o 
   5   7   2        6.92        7.52      3.62 o 
   6   7   2      195.09      194.99      7.97 o 
   7   7   2       39.35       48.60      5.94 o 
   8   7   2       30.15       30.02      6.97 o 
   9   7   2       13.31       16.93      6.24 o 
  10   7   2       40.26       44.24     20.10 o 
  -4   8   2        5.91        1.19      5.63 o 
  -3   8   2        0.45        0.00      8.34 o 
  -2   8   2       93.16       89.35      6.42 o 
  -1   8   2       18.13        9.20      6.31 o 
   0   8   2      273.61      273.19      9.66 o 
   1   8   2      240.28      274.18     25.15 o 
   2   8   2       39.76       41.30      5.05 o 
   3   8   2       32.28       38.36      7.77 o 
   4   8   2      184.24      183.75      7.70 o 
   5   8   2      203.00      195.81      7.97 o 
   6   8   2       16.77       19.68      4.84 o 
   7   8   2      210.92      194.49     12.73 o 
   8   8   2       24.04       32.47      6.29 o 
   9   8   2       12.68       11.40      6.16 o 
  -3   9   2        5.43       13.22      7.05 o 
  -2   9   2        0.60        0.00      5.23 o 
  -1   9   2       18.85       20.87      7.91 o 
   0   9   2       10.94        3.96      6.19 o 
   1   9   2        0.18        0.00      5.73 o 
   2   9   2        1.55        0.00      4.06 o 
   3   9   2      110.55      101.61      6.69 o 
   4   9   2       28.62       35.72      5.55 o 
   5   9   2        3.22        0.00      4.56 o 
   6   9   2        4.49        5.14      4.94 o 
   7   9   2      143.00      150.51     11.30 o 
   8   9   2       15.48       16.27      6.17 o 
  -1  10   2        5.69       15.20      8.49 o 
   0  10   2       92.76       98.98     10.32 o 
   1  10   2       34.09       46.62     10.04 o 
   2  10   2        0.32        0.00      5.15 o 
   3  10   2       31.61       37.59      6.51 o 
   4  10   2        0.11        2.90      5.05 o 
   5  10   2       30.80       24.38      6.18 o 
   6  10   2       54.52       65.23      9.78 o 
   7  10   2       25.00       36.68      7.09 o 
   2  11   2       17.90       13.53      8.72 o 
   3  11   2       16.50       27.47      7.06 o 
   4  11   2       34.06       50.81      8.07 o 
   5  11   2        3.46        2.36      6.47 o 
  -4 -11   3        7.52        2.41      6.60 o 
  -3 -11   3        7.59       12.51      6.71 o 
  -7 -10   3       18.64       17.33      6.59 o 
  -6 -10   3       91.99      110.77      9.02 o 
  -5 -10   3        0.44        0.00      5.36 o 
  -4 -10   3       35.23       35.42      8.75 o 
  -3 -10   3       50.89       65.09      7.45 o 
  -2 -10   3        0.69        3.13      5.40 o 
  -1 -10   3       25.24       23.46      8.66 o 
   0 -10   3       32.32       36.47     10.04 o 
  -8  -9   3        1.95        6.26      6.20 o 
  -7  -9   3       13.94       13.01      6.08 o 
  -6  -9   3       15.83       12.85      5.40 o 
  -5  -9   3       72.21       80.98      7.32 o 
  -4  -9   3      501.22      526.69     14.67 o 
  -3  -9   3       89.46       93.76      7.40 o 
  -2  -9   3        2.02        0.00      4.99 o 
  -1  -9   3        2.61        4.44      4.72 o 
   0  -9   3      111.16      109.94     10.38 o 
   1  -9   3        1.96        7.80      7.00 o 
   2  -9   3       18.41       17.03      8.83 o 
  -9  -8   3        2.38        5.64      6.51 o 
  -8  -8   3       42.82       54.46      7.26 o 
  -7  -8   3       52.02       57.45      6.79 o 
  -6  -8   3       11.75       13.51      4.84 o 
  -5  -8   3       35.03       33.21      5.45 o 
  -4  -8   3        9.53        6.19      6.25 o 
  -3  -8   3        0.40        3.06      5.96 o 
  -2  -8   3        0.51        2.20      3.93 o 
  -1  -8   3     1394.63     1470.38     28.69 o 
   0  -8   3       46.37       60.95      6.23 o 
   1  -8   3       21.79       16.00      7.11 o 
   2  -8   3      215.35      146.07     10.21 o 
   3  -8   3       25.96       23.00     10.32 o 
   4  -8   3        6.52        0.00      5.65 o 
  -9  -7   3      138.70      137.95      8.78 o 
  -8  -7   3      390.42      398.93     12.73 o 
  -7  -7   3        3.92        1.69      4.45 o 
  -6  -7   3      113.91      103.63      6.53 o 
  -5  -7   3       78.74       68.58      5.53 o 
  -4  -7   3      632.88      602.87     14.61 o 
  -3  -7   3      230.26      213.34      7.83 o 
  -2  -7   3      103.32       99.68      5.68 o 
  -1  -7   3      122.82      115.67      5.93 o 
   0  -7   3       14.00        9.09      2.87 o 
   1  -7   3      263.74      275.15      9.18 o 
   2  -7   3      154.87       54.60      8.14 o 
   3  -7   3       36.12       32.71      5.65 o 
   4  -7   3       25.21       26.16      5.66 o 
   5  -7   3       21.08       13.00      6.15 o 
 -10  -6   3       34.25       19.38     10.15 o 
  -9  -6   3        1.41        0.00      5.59 o 
  -8  -6   3      699.74      686.92     17.15 o 
  -7  -6   3       83.06       74.44      6.57 o 
  -6  -6   3      513.51      546.15     13.88 o 
  -5  -6   3      123.78      132.86      6.35 o 
  -4  -6   3      222.19      213.80      7.58 o 
  -3  -6   3      185.81      184.56      7.25 o 
  -2  -6   3        0.69        0.00      2.68 o 
  -1  -6   3      455.03      467.88      8.82 o 
   0  -6   3      899.22      888.49     14.44 o 
   1  -6   3        0.13        0.00      2.26 o 
   2  -6   3      256.49      254.19      8.51 o 
   3  -6   3        1.39        0.00      3.45 o 
   4  -6   3      507.12      505.68     14.19 o 
   5  -6   3       15.08        9.28      5.14 o 
   6  -6   3        7.47       12.53      6.10 o 
 -10  -5   3       68.73       95.14     15.20 o 
  -9  -5   3       16.88       10.12      5.78 o 
  -8  -5   3       13.79        4.07      4.70 o 
  -7  -5   3      463.58      464.22     12.57 o 
  -6  -5   3      821.30      810.37     17.63 o 
  -5  -5   3      159.86      177.07      6.85 o 
  -4  -5   3       59.02       61.96      4.93 o 
  -3  -5   3      376.66      422.06     10.36 o 
  -2  -5   3       17.11       20.33      3.16 o 
  -1  -5   3       62.23       54.63      3.91 o 
   0  -5   3      723.64      750.63     12.94 o 
   1  -5   3     1136.72     1101.18     16.86 o 
   2  -5   3      582.57      562.31     10.22 o 
   3  -5   3       46.20       38.74      4.50 o 
   4  -5   3       45.49       33.56      8.26 o 
   5  -5   3        3.17        0.00      6.74 o 
   6  -5   3        2.46        0.00      4.65 o 
   7  -5   3        1.47        0.00      5.64 o 
 -10  -4   3        0.22        7.46      8.20 o 
  -9  -4   3        0.86        0.00      6.77 o 
  -8  -4   3        1.06        0.00      4.20 o 
  -7  -4   3      443.51      494.97     17.20 o 
  -6  -4   3      252.82      274.67      8.75 o 
  -5  -4   3       40.25       36.66      2.65 o 
  -4  -4   3       27.74       14.00      2.88 o 
  -3  -4   3     3055.68     3099.51     51.09 o 
  -2  -4   3     2445.74     2859.25     48.80 o 
  -1  -4   3     1914.96     2330.58     31.39 o 
   0  -4   3      422.14      431.12      7.61 o 
   1  -4   3      357.08      341.95      8.30 o 
   2  -4   3        7.27       12.95      2.14 o 
   3  -4   3        0.26        0.05      1.98 o 
   4  -4   3     1028.89     1106.14     22.91 o 
   5  -4   3     1191.86     1203.41     25.02 o 
   6  -4   3       12.04        9.20      5.10 o 
   7  -4   3        7.72        0.00      5.21 o 
 -10  -3   3      127.24      129.55     12.27 o 
  -9  -3   3        0.21        1.03      6.54 o 
  -8  -3   3       11.57        0.00      5.39 o 
  -7  -3   3       53.86       54.23      3.95 o 
  -6  -3   3      521.78      483.39     11.34 o 
  -5  -3   3      719.32      739.31     14.87 o 
  -4  -3   3      128.29      132.20      3.68 o 
  -3  -3   3      316.88      348.16      7.08 o 
  -2  -3   3      406.61      429.17      8.31 o 
  -1  -3   3     1400.69     1518.80     20.82 o 
   0  -3   3     1921.85     2059.74     27.73 o 
   1  -3   3     1613.25     1737.20     24.00 o 
   2  -3   3      671.91      669.38     10.74 o 
   3  -3   3      203.89      247.05      5.58 o 
   4  -3   3        4.06        2.31      2.70 o 
   5  -3   3      213.62      199.82      7.79 o 
   6  -3   3      160.40      162.69      9.32 o 
   7  -3   3      137.17      146.38      8.01 o 
   8  -3   3       71.19       79.67      8.39 o 
 -10  -2   3      431.26      453.34     21.85 o 
  -9  -2   3       47.70       46.68      9.63 o 
  -8  -2   3      363.78      362.17     11.27 o 
  -7  -2   3        7.09        2.44      4.59 o 
  -6  -2   3      397.88      381.17      7.94 o 
  -5  -2   3       30.38       15.07      2.54 o 
  -4  -2   3       18.08       19.80      2.75 o 
  -3  -2   3     1391.07     1566.63     21.60 o 
  -2  -2   3     3939.71     4611.83     59.53 o 
  -1  -2   3      768.87      762.96     10.98 o 
   0  -2   3       44.77       75.46      7.88 o 
   1  -2   3     1772.06     1848.82     30.40 o 
   2  -2   3     1857.35     1883.77     25.72 o 
   3  -2   3     2110.35     2518.08     34.15 o 
   4  -2   3      613.95      716.64     15.19 o 
   5  -2   3      793.20      857.51     18.23 o 
   6  -2   3       66.30       74.73      5.68 o 
   7  -2   3      144.49      132.68      7.30 o 
   8  -2   3        2.21        2.17      4.95 o 
 -10  -1   3        0.10        0.00      5.61 o 
  -9  -1   3      114.40      116.34      8.52 o 
  -8  -1   3      425.15      452.33     13.02 o 
  -7  -1   3      394.50      410.62     11.50 o 
  -6  -1   3      557.99      642.14     11.26 o 
  -5  -1   3       93.34      131.31      4.05 o 
  -4  -1   3      130.53      152.77      3.95 o 
  -3  -1   3       25.39       39.48      2.07 o 
  -2  -1   3      102.04       70.40      2.26 o 
  -1  -1   3     1667.48     1701.94     27.68 o 
   0  -1   3     1155.12     1226.51     16.83 o 
   1  -1   3       90.13       91.53      2.90 o 
   2  -1   3      517.63      574.55      8.95 o 
   3  -1   3        7.98        3.42      1.82 o 
   4  -1   3       10.68       12.54      1.99 o 
   5  -1   3     1449.38     1495.67     21.88 o 
   6  -1   3      217.07      227.72      8.03 o 
   7  -1   3      196.41      212.83      8.51 o 
   8  -1   3        2.34        3.24      4.73 o 
   9  -1   3       21.38       14.91      6.00 o 
  -9   0   3      160.73      172.30      8.95 o 
  -8   0   3       35.74       32.22     10.18 o 
  -7   0   3      100.11       99.51      6.97 o 
  -6   0   3      778.15      829.07     17.82 o 
  -5   0   3     2233.69     2265.80     31.24 o 
  -4   0   3      225.72      320.09      6.16 o 
  -3   0   3      225.21      263.86      5.08 o 
  -2   0   3     2686.10     2864.00     37.44 o 
  -1   0   3      162.20      174.59      4.09 o 
   0   0   3     6607.28     7784.44    121.17 o 
   1   0   3      894.26      914.72     12.64 o 
   2   0   3     3196.63     3379.58     43.96 o 
   3   0   3     6587.64     6990.91     89.58 o 
   4   0   3        0.33        0.00      1.43 o 
   5   0   3       93.07       78.98      3.48 o 
   6   0   3      765.35      781.33     13.13 o 
   7   0   3      123.97      120.18      6.45 o 
   8   0   3      487.28      521.99     14.40 o 
   9   0   3        2.97        1.05      5.24 o 
  -9   1   3        0.50        0.00      5.21 o 
  -8   1   3       60.36       66.86      6.93 o 
  -7   1   3       73.57       82.26      6.30 o 
  -6   1   3        1.70        2.35      3.30 o 
  -5   1   3       19.39       14.76      3.24 o 
  -4   1   3       23.20       29.08      3.14 o 
  -3   1   3     2859.26     3135.88     51.58 o 
  -2   1   3     2562.98     2585.77     74.90 o 
  -1   1   3     5101.11     5644.54     89.11 o 
   0   1   3      118.01      132.31      2.66 o 
   1   1   3       44.67       54.43      2.35 o 
   2   1   3     1032.94     1046.26     14.51 o 
   3   1   3        6.06        8.05      2.06 o 
   4   1   3      234.79      219.48      6.13 o 
   6   1   3      409.73      400.13     11.41 o 
   7   1   3       35.75       34.65      4.54 o 
   8   1   3        1.16        0.00      4.03 o 
   9   1   3       68.59       66.03     21.56 o 
  10   1   3      307.70      319.73     12.30 o 
  -8   2   3       82.94       93.29      7.60 o 
  -7   2   3       79.85       75.72      6.83 o 
  -6   2   3        4.19        0.28      3.93 o 
  -5   2   3      774.73      823.22     17.78 o 
  -4   2   3      983.73      923.42     18.57 o 
  -3   2   3      152.51      162.89      5.54 o 
  -2   2   3      808.43      882.71     16.54 o 
  -1   2   3      969.26      991.03     14.00 o 
   0   2   3    17541.64    19298.33    300.10 o 
   1   2   3    23674.80    27281.53    611.52 o 
   2   2   3     8817.37     9778.04    151.49 o 
   3   2   3     6331.84     7053.08    259.30 o 
   4   2   3       17.62       11.21      1.82 o 
   6   2   3        4.52        0.53      2.27 o 
   7   2   3      545.99      567.46     13.13 o 
   8   2   3      117.84      119.93      9.52 o 
   9   2   3      129.42      124.62      7.34 o 
  10   2   3       15.72       11.98      8.95 o 
  -8   3   3       79.34      108.92      9.04 o 
  -7   3   3        7.90        9.50      4.72 o 
  -6   3   3       25.47       21.31      4.68 o 
  -5   3   3      102.31       97.82      5.73 o 
  -4   3   3       38.54       30.60      3.97 o 
  -3   3   3      196.81      181.67      6.31 o 
  -2   3   3     1560.29     1595.23     28.26 o 
  -1   3   3     1611.87     1559.99     26.98 o 
   0   3   3       59.01       74.55      2.56 o 
   1   3   3      746.26      913.51     16.04 o 
   2   3   3      225.04      196.84      5.83 o 
   3   3   3     2865.42     2928.97     38.78 o 
   4   3   3      179.13      167.04      4.32 o 
   5   3   3      271.84      272.52      7.60 o 
   6   3   3      129.44      108.22      6.64 o 
   7   3   3      406.04      391.63     15.25 o 
   8   3   3        1.50        0.00      3.13 o 
   9   3   3        0.60        0.00      4.37 o 
  10   3   3        3.12        0.00      8.54 o 
  -7   4   3      418.47      429.12     13.78 o 
  -6   4   3        6.23        3.43      4.11 o 
  -5   4   3       71.47       69.73      6.37 o 
  -4   4   3      501.35      511.00     13.08 o 
  -3   4   3      255.98      285.45     20.42 o 
  -2   4   3        3.60        3.03      2.30 o 
  -1   4   3      147.60      137.40      3.86 o 
   0   4   3     1361.59     1337.07     19.06 o 
   1   4   3     1319.49     1320.23     19.80 o 
   2   4   3      417.40      503.33     11.67 o 
   3   4   3       17.70       22.31      2.79 o 
   4   4   3        5.29        8.96      1.91 o 
   5   4   3      526.69      510.94      9.26 o 
   6   4   3      262.90      281.43      6.75 o 
   7   4   3      109.71      103.01      5.83 o 
   8   4   3      600.62      599.10     19.38 o 
   9   4   3       10.20        5.10      7.23 o 
  10   4   3       19.14        6.08      8.72 o 
  -7   5   3        1.90        1.88      5.56 o 
  -6   5   3       31.64       34.02      6.00 o 
  -5   5   3      438.33      443.05     13.12 o 
  -4   5   3      288.64      270.47      9.45 o 
  -3   5   3       36.80       35.11      6.16 o 
  -2   5   3      339.20      353.58     11.87 o 
  -1   5   3       14.12       10.87      2.70 o 
   0   5   3        0.62        0.00      1.70 o 
   1   5   3       72.74       88.37      3.36 o 
   2   5   3        0.19        0.00      1.67 o 
   3   5   3     1233.97     1227.35     18.09 o 
   4   5   3     1564.42     1566.48     22.58 o 
   5   5   3        9.49        6.71      2.25 o 
   6   5   3       18.91       12.38      2.80 o 
   7   5   3       35.74       31.59      4.66 o 
   8   5   3      212.77      220.07      8.74 o 
   9   5   3        7.45        5.52      9.00 o 
  10   5   3        6.63        6.54      9.35 o 
  -6   6   3      178.17      194.65      9.83 o 
  -5   6   3        9.24        9.28      5.11 o 
  -4   6   3       11.02       10.61      4.50 o 
  -3   6   3        6.86        2.49      3.69 o 
  -2   6   3      609.12      602.21     14.54 o 
  -1   6   3        1.77        3.10      2.50 o 
   0   6   3       16.04       19.74      3.38 o 
   1   6   3     1240.24     1210.76     18.35 o 
   2   6   3      281.63      257.13      9.38 o 
   3   6   3      107.46      102.56      3.96 o 
   4   6   3       81.30       78.62      3.65 o 
   5   6   3      209.81      214.83      7.44 o 
   6   6   3       21.93       18.72      4.16 o 
   7   6   3        1.39        0.00      3.85 o 
   8   6   3       74.82       72.87      6.80 o 
   9   6   3        7.51       10.89      5.76 o 
  10   6   3       11.59        5.80      6.86 o 
  -5   7   3       36.34       32.49     12.50 o 
  -4   7   3      124.04      125.91      7.66 o 
  -3   7   3      468.50      469.22     13.52 o 
  -2   7   3        2.18        4.14      3.88 o 
  -1   7   3      173.54      179.50      9.92 o 
   0   7   3      211.17      203.51      7.21 o 
   1   7   3      529.11      508.78      9.95 o 
   2   7   3       53.55       53.09      3.85 o 
   3   7   3       35.18       39.78      4.63 o 
   4   7   3      137.26      134.80      6.29 o 
   5   7   3       36.86       42.33      9.06 o 
   6   7   3       16.24       13.33      7.11 o 
   7   7   3        4.06        5.66      4.37 o 
   8   7   3       56.56       67.53      6.87 o 
   9   7   3      143.62      141.72      8.42 o 
  -4   8   3        4.48        0.16      5.99 o 
  -3   8   3        1.35        1.52      4.79 o 
  -2   8   3       69.66       83.59      7.71 o 
  -1   8   3       74.33       74.20      6.05 o 
   0   8   3      100.10      104.14      9.92 o 
   1   8   3       97.17      105.51      5.89 o 
   2   8   3       25.28       29.79      9.98 o 
   3   8   3       20.96       31.34      5.16 o 
   4   8   3        2.67        0.00      3.83 o 
   5   8   3       43.92       44.33      5.44 o 
   6   8   3       71.60       79.18     13.30 o 
   7   8   3      121.56      106.19     12.70 o 
   8   8   3        7.16        8.75      5.45 o 
   9   8   3       15.16       13.68      6.32 o 
  -2   9   3        2.27        6.37      5.49 o 
  -1   9   3        1.07        0.00      5.19 o 
   0   9   3        6.61       10.49      7.05 o 
   1   9   3      118.18      111.03      9.29 o 
   2   9   3      266.21      294.22     13.33 o 
   3   9   3        5.45        4.02      6.82 o 
   4   9   3        6.95        1.55      4.52 o 
   5   9   3        6.13        4.46      4.70 o 
   6   9   3      116.01      102.10      6.83 o 
   7   9   3        0.11        0.00      5.10 o 
   8   9   3        4.08        0.35      5.71 o 
  -1  10   3       41.23       39.68     10.09 o 
   0  10   3        3.02        5.51      7.46 o 
   1  10   3       18.70       25.92      8.60 o 
   2  10   3        4.34        2.57      5.29 o 
   3  10   3       19.93       24.01      6.04 o 
   4  10   3        9.41       14.06      6.01 o 
   5  10   3       40.75       56.12      7.33 o 
   6  10   3        2.04        7.88      5.63 o 
   7  10   3       84.28       87.39      8.32 o 
   2  11   3       20.93       32.06      9.58 o 
   3  11   3       57.14       79.63      8.84 o 
   4  11   3        3.61        0.00      7.74 o 
   5  11   3        4.48        0.82      6.91 o 
  -7 -10   4       15.02       16.20      7.94 o 
  -6 -10   4       17.70       14.43      6.05 o 
  -5 -10   4       34.32       26.07      6.54 o 
  -4 -10   4       19.38       26.46      6.43 o 
  -3 -10   4      129.54      131.01      8.21 o 
  -2 -10   4       24.70       33.26      6.46 o 
  -1 -10   4       25.52       31.54      9.75 o 
   0 -10   4       52.33       45.94     10.78 o 
  -8  -9   4       84.95       91.55      8.98 o 
  -7  -9   4       26.84       36.42      6.52 o 
  -6  -9   4      157.64      163.60      8.77 o 
  -5  -9   4      106.07      109.75      7.20 o 
  -4  -9   4        0.57        0.61      4.86 o 
  -3  -9   4      402.69      394.90     12.46 o 
  -2  -9   4       85.48       91.58      7.23 o 
  -1  -9   4       82.03       94.26      7.64 o 
   0  -9   4        2.22        8.83      7.68 o 
   1  -9   4      366.78      340.07     17.32 o 
   2  -9   4      129.34      129.09     12.22 o 
  -9  -8   4       66.80       50.11      7.93 o 
  -8  -8   4        2.88        0.00      5.72 o 
  -7  -8   4      111.59      103.67      7.20 o 
  -6  -8   4        0.13        0.00      4.37 o 
  -5  -8   4      119.35      108.67      6.85 o 
  -4  -8   4        1.17        2.18      3.97 o 
  -3  -8   4      871.73      868.32     19.60 o 
  -2  -8   4      425.68      435.58     12.48 o 
  -1  -8   4      815.01      854.07     19.26 o 
   0  -8   4      978.29     1026.77     21.99 o 
   1  -8   4      104.48      108.73      9.98 o 
   2  -8   4       17.89       12.56      7.34 o 
   3  -8   4        1.21        0.00      5.45 o 
  -9  -7   4       11.45        0.00      6.07 o 
  -8  -7   4      113.06      102.24      7.52 o 
  -7  -7   4       37.26       26.96      5.53 o 
  -6  -7   4      351.23      342.57     11.07 o 
  -5  -7   4      266.13      263.99      9.27 o 
  -4  -7   4       32.09       23.29      4.48 o 
  -3  -7   4      550.85      549.07     13.70 o 
  -2  -7   4       78.73       82.59      5.47 o 
  -1  -7   4      203.10      221.94     13.85 o 
   0  -7   4        9.57        5.54      3.69 o 
   1  -7   4      512.01      517.42     10.56 o 
   3  -7   4      111.67      109.25      7.13 o 
   4  -7   4       61.93       32.51      6.14 o 
   5  -7   4        6.07        3.02      5.98 o 
  -9  -6   4       18.65       24.19      6.61 o 
  -8  -6   4      275.63      273.46     10.39 o 
  -7  -6   4      103.55       97.89      6.59 o 
  -6  -6   4     1012.95     1075.37     22.58 o 
  -5  -6   4        6.15        3.62      3.63 o 
  -4  -6   4       23.69       18.44      3.77 o 
  -3  -6   4      633.57      702.25     15.63 o 
  -2  -6   4      884.88      902.69     24.46 o 
  -1  -6   4      103.42      102.90      5.47 o 
   0  -6   4     1644.35     1659.77     24.39 o 
   1  -6   4       24.90       23.41      7.18 o 
   2  -6   4      443.42      451.71     12.70 o 
   3  -6   4      199.22      193.98     11.44 o 
   4  -6   4       55.04       33.47      6.31 o 
   5  -6   4      315.43      322.55     11.84 o 
   6  -6   4      256.60      280.57     11.80 o 
 -10  -5   4        0.87        0.00     10.15 o 
  -9  -5   4       36.39       27.49     21.19 o 
  -8  -5   4      107.57      112.29      7.18 o 
  -7  -5   4      364.62      389.39     11.59 o 
  -6  -5   4       21.97       14.17      4.06 o 
  -5  -5   4      697.15      732.64     16.19 o 
  -4  -5   4        1.52        0.73      2.82 o 
  -3  -5   4        0.67        0.06      2.44 o 
  -2  -5   4        0.61        0.51      1.51 o 
  -1  -5   4     1753.91     1773.33     25.02 o 
   0  -5   4     1397.54     1442.75     21.13 o 
   1  -5   4       42.25       48.31      4.56 o 
   2  -5   4       25.85       19.64      2.79 o 
   3  -5   4        1.85        0.75      3.24 o 
   4  -5   4        1.53        0.00      3.54 o 
   5  -5   4       19.19        8.34      4.50 o 
   6  -5   4      287.66      268.63     13.28 o 
 -10  -4   4       10.81        6.25      8.26 o 
  -9  -4   4      123.12      129.15     11.30 o 
  -8  -4   4        0.33        0.00      5.96 o 
  -7  -4   4      302.85      302.57     13.30 o 
  -6  -4   4        2.02        0.00      3.32 o 
  -5  -4   4     2502.93     2514.98     43.30 o 
  -4  -4   4     2163.61     2257.60     38.82 o 
  -3  -4   4     2633.50     3202.74     52.88 o 
  -2  -4   4     1638.65     1881.46     25.91 o 
  -1  -4   4     2659.65     3071.28     40.92 o 
   0  -4   4      282.89      280.66      5.91 o 
   1  -4   4        4.58        3.00      1.74 o 
   2  -4   4      507.55      438.21      8.36 o 
   3  -4   4     1297.68     1331.66     20.08 o 
   4  -4   4        6.80        0.39      3.04 o 
   5  -4   4      115.42      110.30      6.55 o 
   6  -4   4        1.01        0.00      4.32 o 
   7  -4   4       19.80       18.68      6.62 o 
 -10  -3   4        9.35        1.84      8.43 o 
  -9  -3   4       13.38       18.18      7.80 o 
  -8  -3   4       72.75       79.89      8.77 o 
  -7  -3   4      328.78      339.21     10.14 o 
  -6  -3   4       17.14       10.75      4.97 o 
  -5  -3   4        4.86        1.24      1.91 o 
  -4  -3   4       28.90       25.58      4.47 o 
  -3  -3   4       93.56       80.35      2.73 o 
  -2  -3   4     1610.87     1827.15     24.94 o 
  -1  -3   4     1039.10     1083.42     15.56 o 
   0  -3   4     2303.25     2585.46     34.55 o 
   1  -3   4       75.62       71.05      2.87 o 
   2  -3   4        3.66        4.50      2.60 o 
   3  -3   4      151.82      178.06      4.93 o 
   4  -3   4      118.69      120.81      5.80 o 
   5  -3   4      449.16      467.09     12.55 o 
   6  -3   4      320.12      333.85     10.99 o 
   7  -3   4       79.50       81.24      7.79 o 
   8  -3   4        3.21        0.23      6.51 o 
 -10  -2   4       34.96       35.21     10.32 o 
  -9  -2   4        0.60        0.29      6.94 o 
  -8  -2   4      392.13      384.28     14.71 o 
  -7  -2   4      227.49      220.46      7.96 o 
  -6  -2   4       26.07       22.11      2.88 o 
  -5  -2   4      215.46      214.49      5.40 o 
  -4  -2   4      806.51      715.29     14.07 o 
  -3  -2   4       23.41       27.81      3.64 o 
  -2  -2   4     3337.79     3994.60     51.98 o 
  -1  -2   4       57.88       45.09      2.48 o 
   0  -2   4     3015.96     3015.97     80.68 o 
   1  -2   4       23.40       14.79      3.41 o 
   2  -2   4     1033.16     1271.84     22.43 o 
   3  -2   4     1102.42     1117.25     20.41 o 
   4  -2   4      610.48      577.67     13.21 o 
   5  -2   4       75.77       72.55      4.80 o 
   6  -2   4        1.50        0.33      3.45 o 
   7  -2   4       96.72      103.64      8.95 o 
   8  -2   4       76.72       96.63      7.82 o 
  -9  -1   4      285.93      286.90     10.89 o 
  -8  -1   4       19.64       25.23      5.03 o 
  -7  -1   4      121.10      129.12      6.51 o 
  -6  -1   4      145.80      128.16      4.55 o 
  -5  -1   4      105.87      119.58      4.04 o 
  -4  -1   4        0.51        1.97      1.58 o 
  -3  -1   4      863.33      751.05     31.99 o 
  -2  -1   4     1270.14     1279.94     20.34 o 
  -1  -1   4     1122.92     1114.62     15.50 o 
   0  -1   4       60.13       56.62      2.00 o 
   1  -1   4      199.92      209.18      4.16 o 
   2  -1   4      191.82      235.62      4.80 o 
   3  -1   4     1705.67     1802.24     24.96 o 
   4  -1   4      277.55      219.13     10.04 o 
   5  -1   4      542.46      548.16     12.95 o 
   6  -1   4      310.11      329.65     11.35 o 
   7  -1   4       70.25       65.94      6.26 o 
   8  -1   4       35.28       22.07      5.49 o 
   9  -1   4       16.51       18.71      6.10 o 
  -9   0   4       56.90       66.20      7.38 o 
  -8   0   4       15.29       18.72      5.71 o 
  -7   0   4      725.53      768.25     22.39 o 
  -6   0   4      875.13      845.69     18.18 o 
  -5   0   4       53.44       64.20      3.25 o 
  -4   0   4      908.69     1065.92     15.88 o 
  -3   0   4      583.91      599.48      9.58 o 
  -2   0   4      995.49      999.06     14.26 o 
  -1   0   4       51.87       80.29      2.34 o 
   0   0   4      177.52      219.96      3.97 o 
   1   0   4     2535.47     2829.51     37.24 o 
   2   0   4      191.18      232.35      4.44 o 
   3   0   4      105.43      122.67      3.41 o 
   4   0   4       72.26       55.76      2.83 o 
   5   0   4     1305.87     1324.62     89.03 o 
   6   0   4      388.39      395.05     14.79 o 
   7   0   4       28.12       29.98      5.25 o 
   8   0   4      894.89      909.88     20.76 o 
   9   0   4       12.10        7.89      5.70 o 
  -9   1   4       31.35       33.74      6.56 o 
  -8   1   4       11.98       18.96      5.91 o 
  -7   1   4       11.62        9.43      4.15 o 
  -6   1   4        0.24        0.00      3.08 o 
  -5   1   4       15.48       14.94      3.32 o 
  -4   1   4       94.77       73.51      4.23 o 
  -3   1   4     2210.89     2359.07     31.84 o 
  -2   1   4     5323.87     5532.58    178.88 o 
  -1   1   4      191.50      192.90      3.91 o 
   0   1   4      125.35      125.18      2.75 o 
   1   1   4       90.28       60.59      2.82 o 
   2   1   4       61.23       45.72      1.86 o 
   3   1   4      572.03      536.22      8.64 o 
   4   1   4     1572.15     1569.39     22.38 o 
   5   1   4       18.58        9.39      2.06 o 
   6   1   4       31.94       21.38      9.91 o 
   7   1   4       77.20       76.50     12.04 o 
   8   1   4      706.91      780.69     31.91 o 
   9   1   4       34.51       40.48      6.29 o 
  -8   2   4        0.15        0.00      4.69 o 
  -7   2   4      122.28      123.22      7.18 o 
  -6   2   4      299.98      308.11     11.13 o 
  -5   2   4       82.31       72.10      6.91 o 
  -4   2   4      948.80      946.57     19.14 o 
  -3   2   4       51.72       37.92      3.55 o 
  -2   2   4     5098.37     5442.49     87.16 o 
  -1   2   4      725.12      605.61      9.41 o 
   0   2   4      634.11      607.67     11.34 o 
   1   2   4    10121.37    10521.25    133.70 o 
   2   2   4      583.17      562.83     10.47 o 
   3   2   4      616.41      652.80     18.42 o 
   4   2   4      194.16      207.26      4.89 o 
   5   2   4       10.96        7.24      2.08 o 
   6   2   4      232.30      230.91      7.40 o 
   7   2   4       62.02       57.80      6.54 o 
   8   2   4       15.69       23.06      9.00 o 
   9   2   4       76.48       85.38      6.54 o 
  10   2   4       80.90      115.74     13.91 o 
  -8   3   4       21.70       19.82      6.10 o 
  -7   3   4       94.75       87.40      6.69 o 
  -6   3   4       18.89       13.17      4.42 o 
  -5   3   4      502.48      486.03     12.94 o 
  -4   3   4       11.36        5.31      2.99 o 
  -3   3   4      653.19      661.88     14.43 o 
  -2   3   4       23.69       17.67      3.62 o 
  -1   3   4      138.50      128.61      3.53 o 
   0   3   4      132.23      130.65      4.24 o 
   1   3   4      431.67      503.36      8.16 o 
   2   3   4     1388.80     1287.19     21.93 o 
   3   3   4     1095.20     1071.59     18.97 o 
   4   3   4     1625.60     1684.48     31.54 o 
   6   3   4       22.37       15.65      3.41 o 
   7   3   4       15.42        4.89      3.14 o 
   8   3   4        7.49        0.00      3.68 o 
   9   3   4      302.94      326.57     11.03 o 
  10   3   4       26.45       21.38      8.52 o 
  -7   4   4       18.23       10.52      5.59 o 
  -6   4   4      229.90      228.74      9.53 o 
  -5   4   4      365.87      376.90     11.68 o 
  -4   4   4       41.16       35.92      4.70 o 
  -3   4   4       75.01       62.03      4.73 o 
  -2   4   4      679.59      671.52     14.49 o 
  -1   4   4      542.56      510.03     11.35 o 
   0   4   4       26.80       25.38      3.74 o 
   1   4   4      833.59      858.59     17.28 o 
   2   4   4      610.83      701.27     11.11 o 
   3   4   4     3051.63     3165.48     42.20 o 
   4   4   4      479.99      489.33      8.85 o 
   5   4   4      130.03      152.62      4.69 o 
   6   4   4     1049.41      990.60     16.03 o 
   7   4   4      349.15      325.96      7.98 o 
   8   4   4       50.77       58.39     16.57 o 
   9   4   4        4.45        1.66      5.45 o 
  10   4   4        0.62        0.00      8.95 o 
  -7   5   4        0.19        7.92      9.69 o 
  -6   5   4        6.43        5.81      5.08 o 
  -5   5   4        6.73       11.31      4.76 o 
  -4   5   4     1518.20     1509.21     29.86 o 
  -3   5   4      132.01      124.80      6.22 o 
  -2   5   4      329.63      316.79      9.26 o 
  -1   5   4      112.33      101.11      3.87 o 
   0   5   4        5.38        3.55      2.00 o 
   1   5   4      123.86      108.72      4.68 o 
   2   5   4     1011.18      956.40     20.99 o 
   3   5   4      594.74      560.64      9.73 o 
   4   5   4      168.76      162.02      4.69 o 
   5   5   4       13.50        8.24      2.70 o 
   6   5   4       21.23       18.94      3.09 o 
   7   5   4        0.31        0.00      3.01 o 
   8   5   4        0.48        0.00      5.88 o 
   9   5   4      172.65      171.83      8.56 o 
  -6   6   4       52.86       59.08      7.96 o 
  -5   6   4        0.11        0.00      4.91 o 
  -4   6   4      774.63      759.99     18.59 o 
  -3   6   4       72.11       73.69      7.83 o 
  -2   6   4      321.12      347.10     10.35 o 
  -1   6   4     1109.04     1065.03     16.86 o 
   0   6   4      249.34      222.83      5.87 o 
   1   6   4      182.36      204.93      5.56 o 
   2   6   4       16.95        9.53      3.41 o 
   3   6   4      194.04      191.05      5.26 o 
   4   6   4       14.84       23.81      5.14 o 
   5   6   4       68.80       72.97      3.76 o 
   6   6   4       21.88       26.76      7.11 o 
   7   6   4       15.96       17.52      4.60 o 
   8   6   4       58.03       72.97      6.97 o 
   9   6   4       10.59       11.80      7.71 o 
  10   6   4        2.30        0.00     10.27 o 
  -5   7   4      134.31      137.06      8.62 o 
  -4   7   4       46.22       47.46     10.29 o 
  -3   7   4       11.58        7.64      4.48 o 
  -2   7   4       57.56       52.47      7.14 o 
  -1   7   4      101.87       90.73      5.80 o 
   0   7   4       77.39       81.26      4.96 o 
   1   7   4      317.67      318.02      7.52 o 
   2   7   4      233.91      219.15      6.05 o 
   3   7   4      194.03      194.85      6.33 o 
   4   7   4       10.90        7.29      3.65 o 
   5   7   4       79.93       69.58      5.21 o 
   6   7   4       42.29       42.76      5.13 o 
   7   7   4      272.96      266.74      9.53 o 
   8   7   4       14.39       13.82      5.48 o 
   9   7   4        0.88        0.97      8.54 o 
  -4   8   4       41.72       39.47     13.22 o 
  -3   8   4       99.53      107.18      7.43 o 
  -2   8   4       58.53       65.89      9.09 o 
  -1   8   4        0.12        1.00      4.16 o 
   0   8   4       20.68       14.17     14.51 o 
   1   8   4       54.49       58.82      4.70 o 
   2   8   4       86.35       84.37      5.88 o 
   3   8   4       42.29       46.98      8.95 o 
   4   8   4      135.18      131.61      6.84 o 
   5   8   4       53.33       55.50      6.11 o 
   6   8   4       36.74       32.78      5.44 o 
   7   8   4       69.58       82.50     12.22 o 
   8   8   4        7.98       10.63      5.50 o 
   9   8   4        0.44        1.49      9.52 o 
  -2   9   4       22.05       24.11      6.22 o 
  -1   9   4        2.20        0.42      4.91 o 
   0   9   4      125.15      137.92     10.44 o 
   1   9   4       78.88       78.85      8.32 o 
   2   9   4        0.45        0.00      5.13 o 
   3   9   4        2.81        0.00      4.53 o 
   4   9   4       96.68       96.07      6.71 o 
   5   9   4        7.09        1.58      4.91 o 
   6   9   4        1.97        2.30      5.03 o 
   7   9   4       44.47       56.03     10.92 o 
   8   9   4       68.32       92.25      8.68 o 
  -1  10   4        0.51        8.60      8.32 o 
   0  10   4        0.92        0.00      6.88 o 
   1  10   4        9.73       21.45      7.97 o 
   2  10   4        5.24        6.37      7.34 o 
   3  10   4       25.19       44.59      6.71 o 
   4  10   4       18.66       29.85      6.25 o 
   5  10   4       60.77       66.20      7.50 o 
   6  10   4       15.53       20.77      6.19 o 
   7  10   4       45.32       47.53      7.28 o 
   2  11   4        1.29        0.00      8.83 o 
   3  11   4        7.90       10.08      6.68 o 
   4  11   4        2.39        0.00      6.20 o 
   5  11   4       23.82       26.52      7.18 o 
  -6 -10   5        0.18        0.00      5.97 o 
  -5 -10   5        6.65        2.73      5.85 o 
  -4 -10   5      131.38      135.57     14.31 o 
  -3 -10   5       60.28       67.04      7.93 o 
  -2 -10   5        4.66        8.42      6.01 o 
  -1 -10   5       23.26       18.58      9.69 o 
   0 -10   5      106.17      140.56     15.31 o 
  -8  -9   5       77.76      111.09     14.31 o 
  -7  -9   5      114.72      109.13     10.32 o 
  -6  -9   5        0.26        0.80      5.28 o 
  -5  -9   5      166.82      158.99      8.39 o 
  -4  -9   5       21.48       27.60      5.79 o 
  -3  -9   5        1.61        0.42      4.90 o 
  -2  -9   5        2.99        1.13      4.83 o 
  -1  -9   5       91.70      100.74     10.29 o 
   0  -9   5      197.88      185.46     12.85 o 
   1  -9   5       54.89       45.13      9.81 o 
   2  -9   5       20.86       12.10      8.77 o 
  -8  -8   5        0.48        6.69      6.05 o 
  -7  -8   5        0.68        0.00      5.21 o 
  -6  -8   5        1.89        2.33      4.76 o 
  -5  -8   5      342.00      332.65     12.73 o 
  -4  -8   5      365.08      382.31     11.90 o 
  -3  -8   5       97.77       84.08      6.14 o 
  -2  -8   5      896.64      905.20     20.32 o 
  -1  -8   5        1.99       10.56      4.44 o 
   0  -8   5        5.03        1.63      4.46 o 
   1  -8   5        0.06        0.00      6.71 o 
   2  -8   5       96.49       94.34     10.21 o 
   3  -8   5      194.40      183.92     13.76 o 
  -9  -7   5        8.20        6.14      6.65 o 
  -8  -7   5       27.89       35.96      6.43 o 
  -7  -7   5      549.34      530.74     14.80 o 
  -6  -7   5        5.30        4.46      4.51 o 
  -5  -7   5      113.79      107.07      6.47 o 
  -4  -7   5        0.74        0.00      4.16 o 
  -3  -7   5        0.91        2.09      3.77 o 
  -2  -7   5      160.63      161.28      7.13 o 
  -1  -7   5      209.99      210.53     13.53 o 
   0  -7   5      319.82      336.78     10.38 o 
   1  -7   5       97.70      103.20      5.19 o 
   2  -7   5        7.01        5.26      4.06 o 
   3  -7   5        0.33        2.55      4.66 o 
   4  -7   5        6.04        2.83      5.37 o 
  -9  -6   5       14.73       13.59      6.43 o 
  -8  -6   5       47.66       49.80      6.93 o 
  -7  -6   5       88.71       85.14      6.38 o 
  -6  -6   5      144.71      143.39      7.24 o 
  -5  -6   5      179.07      194.71      7.93 o 
  -4  -6   5      282.41      251.06      8.49 o 
  -3  -6   5      161.46      144.46      6.51 o 
  -2  -6   5      355.31      364.49     10.20 o 
  -1  -6   5       12.81        3.84      3.22 o 
   0  -6   5      234.46      233.44      6.21 o 
   1  -6   5     1213.46     1294.70     22.98 o 
   2  -6   5      323.43      200.72     10.84 o 
   3  -6   5      374.95      392.14     11.86 o 
   4  -6   5      449.52      471.46     13.82 o 
   5  -6   5        3.75        0.00      6.14 o 
  -9  -5   5      186.92      180.82     13.88 o 
  -8  -5   5      180.32      156.68      8.39 o 
  -7  -5   5       79.12       72.57      6.72 o 
  -6  -5   5      697.41      733.50     19.90 o 
  -5  -5   5      194.71      196.02      7.62 o 
  -4  -5   5       18.96       12.06      3.38 o 
  -3  -5   5      540.64      527.59     12.43 o 
  -2  -5   5     1150.57     1122.20     16.96 o 
  -1  -5   5      742.52      793.96     12.93 o 
   0  -5   5      104.04      111.41      5.43 o 
   1  -5   5        5.18        4.95      2.25 o 
   2  -5   5      136.46      137.44      5.32 o 
   3  -5   5       52.61       44.03     11.61 o 
   4  -5   5      210.69      214.23      8.66 o 
   5  -5   5       24.54       20.78      5.43 o 
   6  -5   5      110.59      131.20     11.30 o 
 -10  -4   5       37.58       29.76      9.81 o 
  -9  -4   5       24.54       14.45      7.74 o 
  -8  -4   5        0.21        0.00      6.71 o 
  -7  -4   5      549.65      541.42     18.92 o 
  -6  -4   5     2215.04     2248.21     40.09 o 
  -5  -4   5       29.80       40.37      4.45 o 
  -3  -4   5     1073.47     1216.33     20.13 o 
  -2  -4   5      452.57      602.33     11.53 o 
  -1  -4   5       73.51       63.78      2.95 o 
   0  -4   5      220.70      234.79      5.80 o 
   1  -4   5     2600.46     2678.72     42.36 o 
   2  -4   5      843.29      848.40     13.90 o 
   3  -4   5      114.01      111.52      4.57 o 
   4  -4   5       12.39        4.50      3.43 o 
   5  -4   5      167.85      169.74      7.90 o 
   6  -4   5       16.98        2.48      4.90 o 
   7  -4   5       42.12       27.27      6.53 o 
 -10  -3   5        8.99       13.02      9.06 o 
  -9  -3   5      175.79      189.71     13.19 o 
  -8  -3   5       16.69        0.46      6.08 o 
  -7  -3   5        9.30        7.71      4.13 o 
  -6  -3   5        4.51        2.17      2.45 o 
  -5  -3   5      535.58      541.29      9.83 o 
  -4  -3   5      390.44      412.07     12.09 o 
  -3  -3   5       52.17       49.34      2.66 o 
  -2  -3   5     1115.56     1140.90     16.57 o 
  -1  -3   5     1089.23     1169.52     22.05 o 
   0  -3   5       31.06       34.44      2.88 o 
   1  -3   5        7.23        4.85      2.64 o 
   2  -3   5      123.07      112.19      4.80 o 
   3  -3   5      144.78      134.31      4.54 o 
   4  -3   5      666.72      654.64     11.81 o 
   5  -3   5      684.67      679.66     16.12 o 
   6  -3   5       12.04        7.61      4.24 o 
   7  -3   5        0.39        0.00      5.06 o 
   8  -3   5        2.53        4.75      6.10 o 
  -9  -2   5       47.94       54.88     10.09 o 
  -8  -2   5      124.08      117.68      6.88 o 
  -7  -2   5       73.27       77.79      5.36 o 
  -6  -2   5      725.59      770.13     13.25 o 
  -5  -2   5      639.34      712.96     14.65 o 
  -4  -2   5      245.99      237.78      5.50 o 
  -3  -2   5        0.32        1.07      1.80 o 
  -2  -2   5     1385.42     1422.22     19.94 o 
  -1  -2   5     4406.06     4707.11    199.69 o 
   0  -2   5      247.79      257.03      5.18 o 
   1  -2   5       20.61       15.66      3.19 o 
   2  -2   5      903.19      886.17     13.69 o 
   3  -2   5        2.58        1.41      1.78 o 
   4  -2   5      276.38      272.06     12.33 o 
   5  -2   5      116.46      119.37     10.49 o 
   6  -2   5      748.11      766.83     17.74 o 
   7  -2   5      161.19      154.28      7.87 o 
   8  -2   5        4.27        1.63      5.46 o 
  -9  -1   5       49.81       42.50      7.03 o 
  -8  -1   5      418.82      404.30     12.34 o 
  -7  -1   5       40.49       30.96      8.77 o 
  -6  -1   5       11.71        7.68      2.63 o 
  -5  -1   5        2.75        0.44      2.04 o 
  -4  -1   5       90.14       59.80      2.97 o 
  -3  -1   5     1004.43     1025.89     18.92 o 
  -2  -1   5      648.37      666.55     10.37 o 
  -1  -1   5       89.90       89.51      2.80 o 
   0  -1   5        9.82        9.11      1.36 o 
   1  -1   5       15.92        8.91      1.40 o 
   2  -1   5      602.36      527.65      8.75 o 
   3  -1   5     1172.13     1243.12     18.22 o 
   4  -1   5      954.24     1001.66     15.60 o 
   5  -1   5       72.70       60.52      5.50 o 
   6  -1   5       25.18        9.32     14.68 o 
   7  -1   5        6.50        0.00      4.99 o 
   8  -1   5        0.12        0.00      6.68 o 
   9  -1   5       77.40       89.69      8.96 o 
  -9   0   5      180.59      187.63      9.29 o 
  -8   0   5      855.18      815.52     19.68 o 
  -7   0   5        0.67        0.00      3.81 o 
  -6   0   5        2.01        1.46      3.16 o 
  -5   0   5      226.15      213.29      5.52 o 
  -4   0   5       17.96       14.96      2.24 o 
  -3   0   5      569.08      620.77     10.09 o 
  -2   0   5      802.84      821.62     15.20 o 
  -1   0   5     5143.82     5737.46     76.21 o 
   0   0   5      694.35      682.02     10.13 o 
   1   0   5      139.10      176.72      5.09 o 
   2   0   5      377.26      358.27      6.22 o 
   3   0   5     3558.63     3844.22     50.58 o 
   4   0   5      253.41      304.46      7.98 o 
   5   0   5      345.79      374.72      7.80 o 
   6   0   5      949.86      994.80     16.29 o 
   7   0   5       74.87       80.69      9.92 o 
   8   0   5        1.39        1.87      4.48 o 
   9   0   5       16.84        6.31      5.73 o 
  -9   1   5        0.61        0.00      5.81 o 
  -8   1   5        0.30        0.00      5.36 o 
  -7   1   5       12.76       13.77      4.38 o 
  -6   1   5      302.74      315.60      9.99 o 
  -5   1   5      682.25      681.38     15.41 o 
  -4   1   5     1685.55     1800.92     32.20 o 
  -3   1   5        0.99        0.00      1.84 o 
  -2   1   5     2394.29     2696.81     36.01 o 
  -1   1   5       27.17       20.59      2.06 o 
   0   1   5     1570.23     1782.50     28.63 o 
   1   1   5       38.34       53.52      4.16 o 
   2   1   5     1094.01     1019.70     18.46 o 
   3   1   5     1534.16     1567.55     21.79 o 
   4   1   5        3.35        0.34      1.63 o 
   5   1   5        3.13        7.52      2.19 o 
   6   1   5       21.32       18.11      3.15 o 
   7   1   5       24.73       20.81      8.18 o 
   8   1   5        8.20        0.00      6.37 o 
   9   1   5      170.70      176.94      8.66 o 
  -8   2   5      183.29      191.02     10.75 o 
  -7   2   5      126.26      127.89      7.26 o 
  -6   2   5       45.66       52.80      5.59 o 
  -5   2   5       64.91       58.99      4.99 o 
  -4   2   5      940.67      946.27     19.30 o 
  -3   2   5      321.73      283.57      5.98 o 
  -2   2   5      475.71      541.20      9.08 o 
  -1   2   5     6645.08     7316.84     93.77 o 
   0   2   5      584.59      547.29      8.64 o 
   1   2   5      239.03      190.20      3.86 o 
   2   2   5     1343.73     1465.47     20.22 o 
   3   2   5     1626.74     1818.69     24.98 o 
   4   2   5     1650.24     1730.62     24.34 o 
   5   2   5       84.04       66.53      3.43 o 
   6   2   5       37.75       40.19      5.58 o 
   7   2   5      141.72      144.45      8.85 o 
   8   2   5      637.10      662.21     16.45 o 
   9   2   5       45.01       33.15     31.03 o 
  10   2   5       84.40      123.01     13.13 o 
  -8   3   5       32.68       31.35     11.35 o 
  -7   3   5        0.58        0.00      4.68 o 
  -6   3   5        0.34        0.00      3.64 o 
  -5   3   5      337.48      351.61     10.79 o 
  -4   3   5       83.74       92.74      8.60 o 
  -3   3   5        4.68        4.12      2.65 o 
  -2   3   5       68.38       66.50      3.83 o 
  -1   3   5      534.69      523.83      8.88 o 
   0   3   5      631.21      581.23     11.62 o 
   1   3   5      393.63      359.48      6.46 o 
   2   3   5      693.46      674.50     16.32 o 
   3   3   5     1347.06     1315.29     18.88 o 
   4   3   5     1035.45     1079.17     16.25 o 
   5   3   5      499.70      480.46      9.14 o 
   6   3   5        0.23        0.53      2.60 o 
   7   3   5      181.03      170.54      7.13 o 
   8   3   5       34.26       29.46      4.19 o 
  10   3   5        0.08        5.22      8.03 o 
  -7   4   5       60.79       57.16     10.81 o 
  -6   4   5       36.88       27.15      5.59 o 
  -5   4   5        0.09        0.00      3.71 o 
  -4   4   5      154.69      165.02      7.20 o 
  -3   4   5     1229.00     1244.33     24.35 o 
  -2   4   5      356.03      326.36      6.81 o 
  -1   4   5      485.97      541.98      9.42 o 
   0   4   5        0.54        1.82      1.61 o 
   1   4   5     1038.75     1057.88     15.73 o 
   2   4   5      520.05      495.41      8.65 o 
   3   4   5     5389.29     5494.73     87.06 o 
   4   4   5     5874.42     5965.43    119.84 o 
   5   4   5      444.41      434.56      8.54 o 
   6   4   5       16.04       14.81      4.46 o 
   7   4   5        0.10        3.16      3.10 o 
   8   4   5       44.82       38.11     29.48 o 
   9   4   5      107.55        0.00      7.46 o 
  -6   5   5      196.96      194.01      9.39 o 
  -5   5   5       51.97       33.26      5.67 o 
  -4   5   5      351.56      351.34     14.34 o 
  -3   5   5      100.56       93.58      5.78 o 
  -2   5   5      258.46      265.90      8.44 o 
  -1   5   5       17.39       16.70      2.62 o 
   0   5   5     1180.77     1162.90     17.62 o 
   1   5   5     1056.01     1082.91     19.14 o 
   2   5   5       17.30       16.12      3.07 o 
   3   5   5      117.05       91.75      3.70 o 
   4   5   5       27.66       28.03      6.24 o 
   5   5   5       92.76       85.33      3.97 o 
   6   5   5      172.36      170.08      5.53 o 
   7   5   5      219.56      213.64      6.50 o 
   8   5   5      175.07      166.48     11.58 o 
   9   5   5       64.18       54.19     10.27 o 
  -6   6   5       61.80       73.78      8.27 o 
  -5   6   5       22.14       22.44      8.14 o 
  -4   6   5       23.63       25.25      5.17 o 
  -3   6   5      425.95      412.74     12.14 o 
  -2   6   5      207.47      215.12      8.05 o 
  -1   6   5        6.61        0.00      3.10 o 
   0   6   5        8.02        2.65      2.47 o 
   1   6   5      483.36      461.26     10.84 o 
   2   6   5      391.05      400.54      8.18 o 
   3   6   5      293.88      270.70      6.54 o 
   4   6   5       83.07       77.47      3.84 o 
   5   6   5       19.98       21.30      3.20 o 
   6   6   5       81.32       88.46      5.62 o 
   7   6   5       15.05       21.37      4.75 o 
   8   6   5       32.18       19.38      8.03 o 
   9   6   5       28.85       21.10      8.95 o 
  10   6   5       34.90       19.21     10.90 o 
  -5   7   5        1.94        0.57      5.73 o 
  -4   7   5        0.09        4.07      5.08 o 
  -3   7   5      316.49      325.00     11.33 o 
  -2   7   5        5.28        0.00      5.13 o 
  -1   7   5        0.87        1.78      3.72 o 
   0   7   5      100.39       93.49      4.58 o 
   1   7   5      494.74      495.32     12.10 o 
   2   7   5       62.44       65.20      4.20 o 
   3   7   5      182.65      191.57      5.83 o 
   4   7   5        0.43        3.31      2.84 o 
   5   7   5      221.87      223.23      8.13 o 
   6   7   5      204.17      203.70     12.85 o 
   7   7   5        2.42        3.33      4.57 o 
   8   7   5       46.87       49.72      9.92 o 
   9   7   5        0.66        0.00      8.89 o 
  -3   8   5        4.44        2.86      5.54 o 
  -2   8   5        4.99        1.23      7.94 o 
  -1   8   5        2.76        0.90      4.55 o 
   0   8   5       86.65       82.28      7.74 o 
   1   8   5       46.39       56.55      4.66 o 
   2   8   5      185.75      184.32      6.27 o 
   3   8   5       43.69       55.25      5.74 o 
   4   8   5       20.47       19.64      4.69 o 
   5   8   5       50.77       54.97      5.90 o 
   6   8   5       51.29       55.04     15.46 o 
   7   8   5       28.82       36.82      9.41 o 
   8   8   5        0.80        0.00      8.37 o 
   9   8   5        4.36        1.32      9.86 o 
  -2   9   5       74.62       69.68      8.09 o 
  -1   9   5      122.90      126.71      7.66 o 
   0   9   5        3.24        4.60      4.84 o 
   1   9   5        2.84        9.46      6.54 o 
   2   9   5      186.01      192.97      8.53 o 
   3   9   5        3.14        1.37      4.67 o 
   4   9   5       37.44       34.50      5.83 o 
   5   9   5       51.59       55.54      6.91 o 
   6   9   5       92.17      100.29     10.27 o 
   7   9   5        1.51        0.00      8.49 o 
   8   9   5        5.70        4.13      9.46 o 
   0  10   5        2.25        0.00      7.40 o 
   1  10   5       12.78       35.33      8.72 o 
   2  10   5       37.66       58.61      9.69 o 
   3  10   5       40.30       64.72      7.48 o 
   4  10   5        4.59       11.04      5.81 o 
   5  10   5        7.32        7.71      5.85 o 
   6  10   5       23.12       29.36     10.32 o 
   7  10   5        0.87       10.32     10.49 o 
   4  11   5        7.29       12.44      6.94 o 
  -5 -10   6        3.03       10.12      6.24 o 
  -4 -10   6       65.82       77.20      8.27 o 
  -3 -10   6      176.35      182.48      9.58 o 
  -2 -10   6       31.02       34.68      7.19 o 
  -1 -10   6       56.31       63.37     12.04 o 
  -7  -9   6       22.91       30.80      7.16 o 
  -6  -9   6      250.69      251.57     10.73 o 
  -5  -9   6        5.22        8.51      5.46 o 
  -4  -9   6        9.31        7.66      5.06 o 
  -3  -9   6       28.45       38.41      8.17 o 
  -2  -9   6      383.37      357.04     12.12 o 
  -1  -9   6       86.96       94.17      8.06 o 
   0  -9   6        9.95        0.00      7.40 o 
   1  -9   6        2.37        0.00      7.91 o 
  -8  -8   6       45.46       53.30     10.64 o 
  -7  -8   6       19.46       17.47      6.21 o 
  -6  -8   6      318.26      306.43     11.27 o 
  -5  -8   6        7.48        2.66      4.74 o 
  -4  -8   6        0.33        0.00      5.53 o 
  -3  -8   6      136.09      131.54      7.34 o 
  -2  -8   6        6.39        5.21      4.42 o 
  -1  -8   6       70.99       83.89     13.05 o 
   0  -8   6       32.16       39.54      6.94 o 
   1  -8   6      394.92      393.06     17.89 o 
   2  -8   6      362.08      379.93     18.35 o 
   3  -8   6       33.85       34.58     10.21 o 
  -9  -7   6      140.96      147.52      9.54 o 
  -8  -7   6        6.77        6.71      5.66 o 
  -7  -7   6        2.18        0.20      4.88 o 
  -6  -7   6       87.63       83.66     13.88 o 
  -5  -7   6       59.13       66.78      6.47 o 
  -4  -7   6       14.75        8.90      6.91 o 
  -3  -7   6        0.28        2.40      5.88 o 
  -2  -7   6      363.95      357.26     10.86 o 
  -1  -7   6     1123.51     1125.35     23.17 o 
   0  -7   6      147.98      151.05      7.18 o 
   1  -7   6      163.66      141.91      7.09 o 
   2  -7   6       27.05       17.64      4.67 o 
   3  -7   6      199.86      190.35      9.01 o 
   4  -7   6       35.07       25.26      6.20 o 
  -9  -6   6       39.66       48.03      7.53 o 
  -8  -6   6        4.67        4.06      5.35 o 
  -7  -6   6       88.17       92.80      7.17 o 
  -6  -6   6      351.99      360.47     11.37 o 
  -5  -6   6     1044.33     1090.84     22.81 o 
  -4  -6   6       69.09       50.64      5.27 o 
  -3  -6   6      846.20      827.66     18.06 o 
  -2  -6   6       50.16       43.99      9.35 o 
  -1  -6   6     1019.55     1031.49     21.04 o 
   0  -6   6      223.37      218.01      6.17 o 
   1  -6   6        6.13        0.99      2.82 o 
   2  -6   6     2176.94     2134.10     55.57 o 
   3  -6   6        6.95        5.48      4.36 o 
   4  -6   6       24.02       15.52      7.97 o 
   5  -6   6       13.12        5.48      5.39 o 
  -9  -5   6       24.06       34.58     10.32 o 
  -8  -5   6      322.28      325.91     11.67 o 
  -7  -5   6      576.68      613.74     15.84 o 
  -6  -5   6      404.30      413.91     11.94 o 
  -5  -5   6      141.47      137.46      6.71 o 
  -4  -5   6      985.06      958.42     19.83 o 
  -3  -5   6      312.87      307.21      9.08 o 
  -2  -5   6       44.64       47.65      3.22 o 
  -1  -5   6        0.93        0.13      2.04 o 
   0  -5   6       13.15       19.11      3.21 o 
   1  -5   6        1.34        2.14      2.38 o 
   2  -5   6       92.63       85.88      4.40 o 
   3  -5   6      288.31      289.05     13.65 o 
   4  -5   6      375.07      386.79     11.90 o 
   5  -5   6      215.44      239.03      9.98 o 
   6  -5   6        0.71        3.26      5.68 o 
  -8  -4   6      872.13      888.44     27.53 o 
  -7  -4   6       62.54       34.29      7.46 o 
  -6  -4   6       35.91       36.81      5.68 o 
  -5  -4   6     2367.46     2504.49     43.67 o 
  -4  -4   6      146.25      142.12      6.08 o 
  -3  -4   6      387.62      409.25     10.72 o 
  -2  -4   6        8.58        3.22      1.68 o 
  -1  -4   6     4532.54     4830.59     63.39 o 
   0  -4   6     2441.82     2466.78     33.99 o 
   1  -4   6       23.07       22.02      3.50 o 
   2  -4   6      659.56      612.34     11.11 o 
   3  -4   6       53.66       58.67      4.33 o 
   4  -4   6       53.56       57.64      5.59 o 
   5  -4   6      207.67      185.76      8.33 o 
   6  -4   6       20.79       13.43      5.33 o 
   7  -4   6      354.69      370.90     13.38 o 
  -9  -3   6        2.36        0.00      6.82 o 
  -8  -3   6       37.35       37.39      8.14 o 
  -7  -3   6      162.00      170.57      7.57 o 
  -6  -3   6       20.89        8.64      3.59 o 
  -5  -3   6      186.34      193.44      6.35 o 
  -4  -3   6      102.02       97.36      3.77 o 
  -3  -3   6     1648.13     1814.65     25.52 o 
  -2  -3   6       46.40       75.33      3.74 o 
  -1  -3   6      264.97      282.33      7.23 o 
   0  -3   6       31.16       22.95      3.31 o 
   1  -3   6      225.81      214.35      5.55 o 
   2  -3   6      784.47      773.33     15.98 o 
   3  -3   6      470.73      477.76      9.30 o 
   4  -3   6      187.19      190.93      7.11 o 
   5  -3   6       79.36       81.21      7.91 o 
   6  -3   6        0.28        0.00      4.14 o 
   7  -3   6       23.80       12.69      5.27 o 
  -9  -2   6       36.35       27.07      8.77 o 
  -8  -2   6      353.44      396.79     18.06 o 
  -7  -2   6      635.32      614.89     14.97 o 
  -6  -2   6      321.39      323.13      7.54 o 
  -5  -2   6     1214.44     1128.21     48.81 o 
  -4  -2   6       46.04       45.10      3.00 o 
  -3  -2   6     2661.85     2824.68     46.41 o 
  -2  -2   6      191.83      170.89      5.29 o 
  -1  -2   6      370.66      618.59     10.00 o 
   0  -2   6    10998.49    12778.37    162.36 o 
   1  -2   6      209.28      206.24      4.83 o 
   2  -2   6       90.76       85.05      3.42 o 
   3  -2   6       12.08        8.60      2.20 o 
   4  -2   6     1124.74      996.71     19.27 o 
   5  -2   6      409.83      412.88     16.66 o 
   6  -2   6       18.52        0.00      4.93 o 
   7  -2   6       66.37       55.03     14.05 o 
   8  -2   6       28.08       35.14      6.57 o 
  -9  -1   6       33.15       18.92      5.64 o 
  -8  -1   6        1.08        0.00      6.22 o 
  -7  -1   6       40.57       42.45     11.61 o 
  -6  -1   6       96.97       91.98      5.37 o 
  -5  -1   6      231.96      244.91      6.25 o 
  -4  -1   6      201.22      193.24      7.31 o 
  -3  -1   6      598.40      605.72     10.15 o 
  -2  -1   6      139.89      145.49      3.93 o 
  -1  -1   6        2.03        0.00      1.27 o 
   0  -1   6      149.98      143.24      3.61 o 
   1  -1   6       59.67       47.67      2.30 o 
   2  -1   6      674.75      665.38     10.73 o 
   3  -1   6      866.82      868.49     15.92 o 
   4  -1   6      581.79      612.44     10.85 o 
   5  -1   6       90.14       90.52      4.22 o 
   6  -1   6       14.87        9.10      3.92 o 
   7  -1   6      100.37      107.01      9.12 o 
   8  -1   6      128.84      130.87     10.67 o 
  -9   0   6        0.80        0.00      5.09 o 
  -8   0   6        3.15        6.77      4.58 o 
  -7   0   6      687.46      691.84     16.92 o 
  -6   0   6      271.65      267.43      8.98 o 
  -5   0   6      114.68      106.12      4.26 o 
  -4   0   6        3.39        2.21      1.92 o 
  -3   0   6     2013.35     2011.17     33.01 o 
  -2   0   6     1484.96     1345.83     50.30 o 
  -1   0   6      473.83      573.94      9.23 o 
   0   0   6     1727.92     2075.01     27.99 o 
   1   0   6      141.30      144.49      4.95 o 
   2   0   6       17.35        4.72      2.90 o 
   3   0   6      139.86      156.53      4.13 o 
   4   0   6     2741.98     3060.55     41.39 o 
   5   0   6      371.10      342.11      7.47 o 
   6   0   6       32.70       29.47      3.43 o 
   7   0   6       14.65       10.53      4.50 o 
   8   0   6       50.75       45.94      8.60 o 
   9   0   6       57.09       75.07     10.90 o 
  -8   1   6       23.68       30.54      5.86 o 
  -7   1   6      226.26      214.92     10.41 o 
  -6   1   6      100.47      123.09      6.41 o 
  -5   1   6      167.17      163.10      6.73 o 
  -4   1   6      834.23      893.22     19.47 o 
  -3   1   6       17.02        9.22      2.70 o 
  -2   1   6       10.49        4.61      1.67 o 
  -1   1   6       79.17       65.48      2.59 o 
   0   1   6      397.89      358.48      6.24 o 
   1   1   6     1005.43      956.72     17.75 o 
   2   1   6      210.94      212.04     12.33 o 
   3   1   6      227.53      236.35      4.97 o 
   4   1   6        3.02        2.43      2.40 o 
   5   1   6      247.27      247.06      6.03 o 
   6   1   6      218.28      230.93      6.32 o 
   7   1   6      123.12      120.43      5.20 o 
   8   1   6      257.74      257.78     14.68 o 
   9   1   6      125.69      130.01     11.53 o 
  -8   2   6       60.27       55.12     12.85 o 
  -7   2   6      112.60       93.94      6.57 o 
  -6   2   6       96.81       94.98      6.16 o 
  -5   2   6      107.80      104.09      5.86 o 
  -4   2   6       16.20       16.04      3.36 o 
  -3   2   6     1562.03     1645.37     29.65 o 
  -2   2   6     2568.10     2606.20     41.55 o 
  -1   2   6      228.97      207.40      4.74 o 
   0   2   6      137.42      142.89      3.59 o 
   1   2   6      201.21      198.73      4.52 o 
   2   2   6       79.73       65.22      5.96 o 
   3   2   6      589.79      562.72      9.19 o 
   4   2   6      122.31      106.63      4.98 o 
   5   2   6      102.23      103.05      4.34 o 
   6   2   6      274.06      254.86      8.31 o 
   7   2   6        4.88        0.22      3.04 o 
   8   2   6       94.69       98.07      9.92 o 
  -7   3   6       56.55       62.11      7.05 o 
  -6   3   6       94.77       90.57      7.00 o 
  -5   3   6        1.25        3.96      3.52 o 
  -4   3   6       25.14       24.14      4.07 o 
  -3   3   6       17.25       19.71      3.49 o 
  -2   3   6       14.19       24.13      3.64 o 
  -1   3   6      487.92      473.15      9.44 o 
   0   3   6      456.39      389.76     11.62 o 
   1   3   6     1619.53     1603.76     22.40 o 
   2   3   6     1476.24     1416.88     20.02 o 
   3   3   6        0.34        0.00      1.48 o 
   4   3   6       64.32       64.58      3.20 o 
   5   3   6       85.71       86.76      3.77 o 
   6   3   6      228.45      215.14      6.00 o 
   7   3   6       10.82        5.79      3.85 o 
   8   3   6       21.63       23.99      5.10 o 
   9   3   6       19.02       10.38      8.49 o 
  10   3   6      116.95      132.42     12.10 o 
  -7   4   6       51.41       51.65      7.36 o 
  -6   4   6        1.96        0.00      4.38 o 
  -5   4   6      473.14      483.22     13.64 o 
  -4   4   6      229.33      222.03      8.39 o 
  -3   4   6       21.86       21.84      6.22 o 
  -2   4   6       31.17       27.21      5.54 o 
  -1   4   6      123.41      107.64      3.81 o 
   0   4   6       66.53       66.50      3.79 o 
   1   4   6      946.40     1110.75     16.58 o 
   2   4   6     4911.10     5314.28     85.12 o 
   3   4   6      809.99      696.05     12.07 o 
   4   4   6       39.03       38.04      4.17 o 
   5   4   6      206.94      182.24      5.30 o 
   6   4   6       16.81       14.93      3.05 o 
   7   4   6       36.62       25.29      7.17 o 
   8   4   6        1.29        0.00      4.42 o 
   9   4   6       21.82       25.10      5.81 o 
  -6   5   6        1.06        4.13      5.21 o 
  -5   5   6      289.39      301.63     11.05 o 
  -4   5   6        0.55        0.00      4.06 o 
  -3   5   6      184.32      164.78      7.21 o 
  -2   5   6       69.81       66.51      5.25 o 
  -1   5   6      229.02      230.33      5.88 o 
   0   5   6        1.44        6.90      2.27 o 
   1   5   6       61.05       69.62      4.18 o 
   2   5   6      113.12      130.11      4.32 o 
   3   5   6      146.70      153.40      9.09 o 
   4   5   6       88.31       80.41      3.76 o 
   5   5   6      115.13      103.00      4.81 o 
   6   5   6      369.41      378.50      8.72 o 
   7   5   6      279.70      247.09      9.06 o 
   8   5   6        3.41        1.44      5.00 o 
  -5   6   6       44.90       52.29     15.11 o 
  -4   6   6      528.02      551.31     15.40 o 
  -3   6   6       23.41       25.20      5.09 o 
  -2   6   6       53.53       45.00      7.05 o 
  -1   6   6        9.95        5.33      3.33 o 
   0   6   6      437.83      444.80     11.41 o 
   1   6   6      223.75      221.94      5.99 o 
   2   6   6       18.46       10.93      5.90 o 
   3   6   6       12.51        9.92      2.95 o 
   4   6   6       33.68       43.09      4.49 o 
   5   6   6      224.66      205.85      5.93 o 
   6   6   6       51.29       56.10      7.60 o 
   7   6   6       47.94       56.89      9.18 o 
   8   6   6       94.57       99.33     11.24 o 
   9   6   6        3.94        0.00      8.83 o 
  -4   7   6        8.29        0.00      5.24 o 
  -3   7   6        2.62        1.91      4.67 o 
  -2   7   6      257.04      265.93      9.71 o 
  -1   7   6        1.03        0.00      3.77 o 
   0   7   6      353.03      347.91     10.33 o 
   1   7   6       30.16       21.02      3.50 o 
   2   7   6        0.75        1.74      2.87 o 
   3   7   6      105.76      100.17      4.61 o 
   4   7   6       50.39       54.32      8.17 o 
   5   7   6        2.76        3.61      3.80 o 
   6   7   6       51.05       41.81      8.66 o 
   7   7   6       48.13       32.63      8.60 o 
   8   7   6        6.32        0.00      8.14 o 
   9   7   6       76.20       68.13     11.81 o 
  -3   8   6       30.58       21.35      6.24 o 
  -2   8   6      101.13       97.55      6.96 o 
  -1   8   6       40.69       43.95      8.63 o 
   0   8   6        0.16        0.00      4.18 o 
   1   8   6      459.23      445.24     14.42 o 
   2   8   6        6.14        7.88      3.50 o 
   3   8   6       43.22       52.36      5.81 o 
   4   8   6        0.31        0.00      3.97 o 
   5   8   6       25.85       29.04      7.20 o 
   6   8   6       24.21       28.33      9.00 o 
   7   8   6       30.23       32.40      9.29 o 
   8   8   6        6.72        0.00      8.49 o 
  -2   9   6        0.07        0.00      5.76 o 
  -1   9   6        7.33        0.00      5.33 o 
   0   9   6       50.82       61.80      7.08 o 
   1   9   6        1.47        2.35      5.85 o 
   2   9   6        6.36        6.49      4.88 o 
   3   9   6       23.91       32.21      5.95 o 
   4   9   6       78.80       86.08      8.46 o 
   5   9   6       27.92       31.14      9.41 o 
   6   9   6        2.02        0.00      8.26 o 
   7   9   6        0.87        1.78      8.89 o 
   8   9   6        7.64       16.06     10.04 o 
   0  10   6       33.18       47.31     10.44 o 
   1  10   6        5.98       11.87      7.80 o 
   2  10   6        5.10        4.01      7.63 o 
   3  10   6        9.38        8.27      5.87 o 
   4  10   6        7.97       13.25      9.41 o 
   5  10   6        0.04        0.00      8.95 o 
   6  10   6        3.15        0.00      9.52 o 
  -4 -10   7        0.73       14.52      6.41 o 
  -3 -10   7      101.49      112.52      8.39 o 
  -2 -10   7        2.23        0.00      6.18 o 
  -7  -9   7       10.18       20.50      7.03 o 
  -6  -9   7        1.82        7.24      6.21 o 
  -5  -9   7        1.83        0.00      5.43 o 
  -4  -9   7      164.97      167.87      8.90 o 
  -3  -9   7       71.22       79.84      8.66 o 
  -2  -9   7       18.89       27.29      9.00 o 
  -1  -9   7       18.18       18.02      6.10 o 
   0  -9   7       27.04       17.84      8.77 o 
   1  -9   7        3.75        0.00      8.37 o 
  -8  -8   7      155.45      156.65      9.50 o 
  -7  -8   7       28.60       30.21      6.75 o 
  -6  -8   7       42.71       32.13      6.43 o 
  -5  -8   7      290.66      280.05     10.72 o 
  -4  -8   7        0.29        0.00      4.60 o 
  -3  -8   7        3.12        0.00      4.36 o 
  -2  -8   7        5.61        3.21      4.70 o 
  -1  -8   7      320.31      296.86     10.72 o 
   0  -8   7      261.20      263.51     10.29 o 
   1  -8   7        8.41        3.21      7.17 o 
   2  -8   7       69.82       58.84     10.90 o 
   3  -8   7       33.56        8.95      9.06 o 
  -8  -7   7      113.11      117.24      8.80 o 
  -7  -7   7       37.20       25.91      6.10 o 
  -6  -7   7       11.49        6.34      4.92 o 
  -5  -7   7       33.36       27.88      5.40 o 
  -4  -7   7       80.12       82.41      6.20 o 
  -3  -7   7      891.55      907.55     20.11 o 
  -2  -7   7        0.70        5.76      4.20 o 
  -1  -7   7        1.56        2.07      3.90 o 
   0  -7   7       64.74       65.74     13.85 o 
   1  -7   7       31.12       27.58     11.90 o 
   2  -7   7       49.78       45.29      8.37 o 
   3  -7   7       92.96       91.40     11.35 o 
   4  -7   7      204.68      207.54     10.01 o 
  -9  -6   7       15.12       14.38     14.97 o 
  -8  -6   7       10.29        4.07      9.41 o 
  -7  -6   7      289.50      275.10     10.52 o 
  -6  -6   7        6.79        5.56      5.99 o 
  -5  -6   7       55.34       48.66      5.86 o 
  -4  -6   7      103.70       76.65      5.53 o 
  -3  -6   7      324.98      325.68     10.10 o 
  -2  -6   7       16.99       12.01      3.85 o 
  -1  -6   7        5.74       10.27      3.77 o 
   0  -6   7     5381.22     5715.96     98.38 o 
   1  -6   7      136.85      125.37      5.31 o 
   2  -6   7       81.62       83.84     12.36 o 
   3  -6   7       16.22        6.01      4.60 o 
   4  -6   7      181.06      201.13      9.30 o 
   5  -6   7      162.28      169.33     12.33 o 
  -9  -5   7        1.62        0.00      9.35 o 
  -8  -5   7       17.90       20.79      8.09 o 
  -7  -5   7        0.14        0.00      7.17 o 
  -6  -5   7      373.98      377.26     11.45 o 
  -5  -5   7      817.38      830.63     18.53 o 
  -4  -5   7       94.16       97.98      5.80 o 
  -3  -5   7        2.85        1.73      3.30 o 
  -2  -5   7       71.83       74.81      5.13 o 
  -1  -5   7      113.44      109.43      4.31 o 
   0  -5   7        6.17        6.34      2.47 o 
   1  -5   7      349.86      344.65      8.04 o 
   2  -5   7       76.63       79.50      4.50 o 
   3  -5   7      198.82      218.15      8.47 o 
   4  -5   7       54.74       55.07      6.22 o 
   5  -5   7       75.32       70.83      7.40 o 
   6  -5   7        3.76        6.25      6.11 o 
  -8  -4   7       26.35       28.90     14.94 o 
  -7  -4   7      832.52      920.05     20.80 o 
  -6  -4   7       41.50       37.17      5.11 o 
  -5  -4   7     1093.76     1103.46     22.32 o 
  -4  -4   7        6.08        7.63      3.44 o 
  -3  -4   7      626.84      627.48     10.89 o 
  -2  -4   7      964.34      880.86     14.07 o 
  -1  -4   7      224.24      211.61      6.53 o 
   0  -4   7       97.58      114.55      7.80 o 
   1  -4   7     1246.80     1176.41     37.92 o 
   2  -4   7       17.87       15.83      2.83 o 
   3  -4   7       71.63       86.05      5.74 o 
   5  -4   7     1242.30     1178.56     25.16 o 
   6  -4   7      105.20      102.80     10.24 o 
   7  -4   7       57.24       49.09     10.61 o 
  -9  -3   7       17.02       30.91      8.95 o 
  -8  -3   7      191.55      185.69     12.44 o 
  -7  -3   7      142.90      148.59      7.52 o 
  -6  -3   7       53.22       42.09      7.91 o 
  -5  -3   7     1134.15     1171.20     22.18 o 
  -4  -3   7       96.54       92.31      6.55 o 
  -3  -3   7        1.03        1.52      1.91 o 
  -2  -3   7      153.10      151.41      5.37 o 
  -1  -3   7      552.70      523.59     12.50 o 
   0  -3   7      400.35      374.60      7.43 o 
   1  -3   7      592.33      573.36     10.18 o 
   2  -3   7      547.70      566.68     10.37 o 
   3  -3   7       94.74      103.33      4.48 o 
   4  -3   7        1.53        1.96      2.86 o 
   5  -3   7        5.61        0.00      3.96 o 
   6  -3   7       26.10       22.65     13.91 o 
   7  -3   7       53.80       43.01      9.35 o 
  -9  -2   7      152.75      155.41     12.56 o 
  -8  -2   7        2.73        1.89      6.37 o 
  -7  -2   7      117.66      100.56      6.04 o 
  -6  -2   7      119.22      130.03      5.04 o 
  -5  -2   7      864.96      863.48     20.53 o 
  -4  -2   7      137.35      140.95      4.61 o 
  -3  -2   7        0.82        0.00      1.83 o 
  -2  -2   7     7982.17     8893.07    114.12 o 
  -1  -2   7      521.17      471.95      8.41 o 
   0  -2   7     2076.48     2411.24     32.83 o 
   1  -2   7      595.77      588.86     10.04 o 
   2  -2   7      535.14      529.80      9.58 o 
   3  -2   7     1200.90     1224.56     18.76 o 
   4  -2   7      161.50      157.33      5.31 o 
   5  -2   7      126.06      130.92      5.29 o 
   6  -2   7      324.99      337.42     11.10 o 
   7  -2   7       24.44       26.44      7.68 o 
   8  -2   7       31.07       32.00      9.12 o 
  -9  -1   7       16.95       20.07      8.72 o 
  -8  -1   7        7.53       12.92      9.69 o 
  -7  -1   7      169.27      171.55      7.52 o 
  -6  -1   7       19.50       27.76      4.24 o 
  -5  -1   7        9.36       10.75      2.73 o 
  -4  -1   7        0.38        0.03      1.91 o 
  -3  -1   7      474.85      506.27      9.15 o 
  -2  -1   7      497.08      487.68     10.74 o 
  -1  -1   7       19.37       43.93      2.61 o 
   0  -1   7      548.80      553.70      9.22 o 
   1  -1   7      596.45      605.30      9.94 o 
   2  -1   7      764.32      789.68     12.48 o 
   3  -1   7       47.42       42.92      2.97 o 
   4  -1   7       19.71       19.88      2.71 o 
   5  -1   7        5.43        4.50      2.74 o 
   6  -1   7       96.52       92.46      6.03 o 
   7  -1   7      117.67      110.45     10.84 o 
   8  -1   7       27.99       32.06      8.49 o 
  -9   0   7      117.31      126.91     10.70 o 
  -8   0   7      185.15      182.49     18.04 o 
  -7   0   7       69.30       79.39     10.98 o 
  -6   0   7      294.06      277.45      9.27 o 
  -5   0   7      389.41      407.44     11.98 o 
  -4   0   7     1116.38     1122.46     17.41 o 
  -3   0   7      167.28      181.01      4.83 o 
  -2   0   7        8.26       12.44      2.38 o 
  -1   0   7      598.15      644.59     10.44 o 
   0   0   7       72.53       70.14      3.87 o 
   1   0   7        0.65        3.30      2.19 o 
   2   0   7      405.43      436.49     10.30 o 
   3   0   7     1251.64     1167.71     17.36 o 
   4   0   7      422.80      401.47      7.98 o 
   5   0   7        8.37        4.60      2.49 o 
   6   0   7       94.51       80.51      5.72 o 
   7   0   7       65.82       74.67     10.55 o 
   8   0   7       63.49       52.93     10.32 o 
   9   0   7       12.55       19.10      8.77 o 
  -8   1   7       16.74       18.47      5.72 o 
  -7   1   7      425.74      390.79     12.30 o 
  -6   1   7      379.60      351.82     10.97 o 
  -5   1   7       10.71       14.89      3.63 o 
  -4   1   7       15.77        8.94      2.93 o 
  -3   1   7       44.58       44.44      4.14 o 
  -2   1   7        6.52        2.39      1.61 o 
  -1   1   7      615.42      569.49      9.47 o 
   0   1   7      194.79      177.07      4.03 o 
   1   1   7       61.95       55.79      3.67 o 
   2   1   7      271.61      251.96      7.19 o 
   3   1   7      423.40      449.69      7.89 o 
   4   1   7       10.39        6.06      1.98 o 
   5   1   7       35.01       48.10      4.67 o 
   6   1   7      246.52      244.28      8.48 o 
   7   1   7      134.51      119.84      7.17 o 
   8   1   7       15.90        2.52      7.63 o 
  -8   2   7        1.98        0.00      5.41 o 
  -7   2   7      128.10      131.19      7.60 o 
  -6   2   7       37.02       31.94      4.98 o 
  -5   2   7        0.96        0.00      3.33 o 
  -4   2   7     1099.06     1071.24     21.65 o 
  -3   2   7      519.29      507.58     12.06 o 
  -2   2   7        0.36        0.00      1.67 o 
  -1   2   7      281.15      279.16      7.11 o 
   0   2   7      557.47      557.19      9.20 o 
   1   2   7     1078.39     1094.49     20.40 o 
   2   2   7       10.00        1.98      2.27 o 
   3   2   7      330.04      315.65      8.51 o 
   4   2   7      709.08      649.49     10.88 o 
   5   2   7      199.29      201.68      7.16 o 
   6   2   7      532.24      536.15     13.19 o 
   7   2   7       92.58       91.87      5.98 o 
   8   2   7      228.77      232.09     13.88 o 
   9   2   7        8.56        6.77      9.18 o 
  -7   3   7        1.00        0.00      4.83 o 
  -6   3   7       25.12       15.45      4.85 o 
  -5   3   7        0.44        1.29      3.78 o 
  -4   3   7      266.22      249.85      8.61 o 
  -3   3   7      503.92      484.03     12.05 o 
  -2   3   7      243.21      248.26      6.01 o 
  -1   3   7       92.52       67.96      3.26 o 
   0   3   7     2572.57     2573.77     34.91 o 
   1   3   7       73.41       74.69      2.86 o 
   2   3   7      243.84      221.88      4.79 o 
   3   3   7       59.93       53.40      2.66 o 
   4   3   7      176.21      156.93      4.48 o 
   5   3   7        4.99        6.58      3.73 o 
   6   3   7       25.23       18.53      4.00 o 
   7   3   7      124.40      125.65      7.89 o 
   8   3   7      125.53      127.49      7.22 o 
   9   3   7       52.91       50.24     10.78 o 
  -7   4   7       35.48       46.67      7.07 o 
  -6   4   7      108.16      109.27      7.51 o 
  -5   4   7       32.65       39.60      8.54 o 
  -4   4   7       47.20       39.60      5.53 o 
  -3   4   7      194.90      187.30      7.37 o 
  -2   4   7        3.46        3.16      2.37 o 
  -1   4   7      567.83      591.99     10.50 o 
   0   4   7        0.60        0.00      1.81 o 
   1   4   7     3705.76     3852.04     51.18 o 
   2   4   7       22.66       20.18      3.30 o 
   3   4   7       90.85       92.88      3.54 o 
   4   4   7       36.51       35.96      9.00 o 
   5   4   7      296.90      291.58      8.88 o 
   6   4   7      118.56      119.00      6.10 o 
   7   4   7        3.63        0.00      3.90 o 
   8   4   7        6.61        7.59      4.79 o 
   9   4   7      108.32      122.52      8.52 o 
  -6   5   7        0.60        0.00      5.28 o 
  -5   5   7        0.30        2.59      5.99 o 
  -4   5   7        6.06        8.02      6.68 o 
  -3   5   7      504.81      524.91     13.82 o 
  -2   5   7        1.36        0.00      3.07 o 
  -1   5   7        7.05        2.90      2.55 o 
   0   5   7       64.96       58.23      3.83 o 
   1   5   7      196.71      184.84      5.20 o 
   2   5   7      197.68      174.97      5.01 o 
   3   5   7       83.56       85.76      4.47 o 
   4   5   7      174.59      167.78      7.03 o 
   7   5   7        5.40        4.30      6.14 o 
   8   5   7       54.40       31.58     22.85 o 
   9   5   7       25.87       27.07      8.49 o 
  -5   6   7       17.39       16.90      5.98 o 
  -4   6   7       23.71       15.16      5.79 o 
  -3   6   7       11.50        9.88      6.22 o 
  -2   6   7      139.66      145.83      9.98 o 
  -1   6   7       40.42       43.20     13.36 o 
   0   6   7       81.66       76.31      4.99 o 
   1   6   7       33.17       30.37      8.73 o 
   2   6   7      309.30      291.62      8.48 o 
   3   6   7      145.82      142.66      6.02 o 
   4   6   7      337.94      319.96      9.76 o 
   5   6   7      187.35      150.71      7.18 o 
   6   6   7      926.19      891.65     28.04 o 
   7   6   7        7.75        0.97      7.40 o 
   8   6   7        2.87       10.32      8.54 o 
  -4   7   7       68.74       76.30     10.27 o 
  -3   7   7       75.95       64.84     15.17 o 
  -2   7   7      595.63      603.32     15.88 o 
  -1   7   7        1.45        4.66      5.45 o 
   0   7   7       41.04       57.49     14.71 o 
   1   7   7       98.09      101.39      8.72 o 
   2   7   7      224.10      214.54     19.52 o 
   3   7   7       12.25       15.67      3.32 o 
   4   7   7       20.57        7.70      4.56 o 
   5   7   7      272.62      262.20      9.26 o 
   6   7   7       29.99       31.83      8.43 o 
   7   7   7        0.14        0.00      7.34 o 
   8   7   7       28.75       18.64      9.00 o 
   9   7   7       23.22       23.68     10.67 o 
  -3   8   7       38.37       60.61     13.16 o 
  -2   8   7        0.10        0.00      5.17 o 
  -1   8   7      425.95      433.36     13.03 o 
   0   8   7        0.48        0.00      6.08 o 
   1   8   7       29.12       38.74      7.60 o 
   2   8   7        0.16        0.00      4.35 o 
   3   8   7       61.02       65.33     11.27 o 
   4   8   7       14.90       13.99      7.28 o 
   5   8   7       47.57       41.12      9.18 o 
   6   8   7        4.94        4.47      7.80 o 
   7   8   7        5.42       11.53      8.66 o 
   8   8   7       31.21       30.28     10.21 o 
  -1   9   7      101.31      104.92      7.61 o 
   0   9   7       24.40       36.75      6.88 o 
   1   9   7        0.71        0.00      4.85 o 
   2   9   7       23.47       38.78      6.05 o 
   3   9   7       59.90       84.19     11.01 o 
   4   9   7        4.34        9.12      8.14 o 
   5   9   7        5.31        0.34      8.09 o 
   6   9   7       40.41       34.87      9.75 o 
   7   9   7       13.45        8.77      9.29 o 
   1  10   7        3.83       16.69      8.26 o 
   3  10   7       12.48       11.70      9.63 o 
   4  10   7       42.69       58.55     11.47 o 
   5  10   7        0.09        9.18      9.86 o 
   6  10   7       16.26       24.09     10.32 o 
  -6  -9   8      144.65      144.23      9.16 o 
  -5  -9   8      190.83      182.04      9.42 o 
  -4  -9   8       20.56       20.50      6.26 o 
  -3  -9   8        7.69        0.00      5.49 o 
  -2  -9   8       21.01       23.61      6.22 o 
  -1  -9   8        1.28        0.00      5.37 o 
   0  -9   8       22.13       14.28      8.89 o 
  -7  -8   8        0.26        0.00      5.97 o 
  -6  -8   8       46.64       62.26      8.75 o 
  -5  -8   8       35.93       26.47      6.04 o 
  -4  -8   8        9.61        7.33      5.76 o 
  -3  -8   8        4.15        2.47      4.82 o 
  -2  -8   8      579.71      568.82     15.55 o 
  -1  -8   8      576.99      583.44     26.70 o 
   0  -8   8       36.57       39.09     12.24 o 
   1  -8   8       15.71        6.54      7.74 o 
   2  -8   8        3.39        0.00      7.68 o 
  -8  -7   8        4.57        7.69      6.76 o 
  -7  -7   8        3.05        0.00      5.61 o 
  -6  -7   8       12.51       11.71      5.27 o 
  -5  -7   8      582.50      559.90     17.75 o 
  -4  -7   8      211.86      243.64      9.55 o 
  -3  -7   8        2.37        0.60      4.14 o 
  -2  -7   8        3.06        0.00      4.82 o 
  -1  -7   8       87.09       83.04      6.20 o 
   0  -7   8      286.33      283.83     10.14 o 
   1  -7   8       68.87       70.57     19.27 o 
   2  -7   8       61.75       48.63      9.58 o 
   3  -7   8       15.65       10.17      5.70 o 
  -8  -6   8      170.37      183.52      9.67 o 
  -7  -6   8        8.38        4.68      5.35 o 
  -6  -6   8       28.62       16.67      5.11 o 
  -5  -6   8      126.85      129.31      7.25 o 
  -4  -6   8        1.16        0.00      3.71 o 
  -3  -6   8      112.78      108.58      9.06 o 
  -2  -6   8      816.42      815.79     18.23 o 
  -1  -6   8      126.34      130.24      6.67 o 
   0  -6   8       50.10       37.98      7.14 o 
   1  -6   8        2.18        1.48      3.12 o 
   2  -6   8       56.01       67.71     14.39 o 
   3  -6   8      379.94      385.21     12.17 o 
   4  -6   8      133.28      115.95      7.96 o 
   5  -6   8        1.93        1.78      8.72 o 
  -9  -5   8       33.19       26.78     11.07 o 
  -8  -5   8       86.35       84.72     15.80 o 
  -7  -5   8      453.99      457.45     13.58 o 
  -6  -5   8       13.84       11.30      4.70 o 
  -5  -5   8      116.31      106.70      9.66 o 
  -4  -5   8       11.24        3.10      3.79 o 
  -3  -5   8       13.73        7.92      7.40 o 
  -2  -5   8       44.65       46.31      4.91 o 
  -1  -5   8        0.64        1.26      2.55 o 
   0  -5   8      601.90      541.59     26.05 o 
   1  -5   8      576.34      542.29     14.88 o 
   2  -5   8      159.55      169.55      7.58 o 
   3  -5   8        0.47        0.00      3.95 o 
   4  -5   8       16.17        6.57      4.78 o 
   5  -5   8       68.89       52.36      9.63 o 
  -9  -4   8       89.82      136.89     17.15 o 
  -8  -4   8      125.54      155.82     13.30 o 
  -7  -4   8        4.67        2.25      4.80 o 
  -6  -4   8        1.06        0.00      4.33 o 
  -5  -4   8       42.79       36.22      4.99 o 
  -4  -4   8     1478.33     1536.50     41.41 o 
  -3  -4   8     1166.18     1236.70     23.96 o 
  -2  -4   8        0.38        2.11      2.26 o 
  -1  -4   8      116.09      110.66      5.25 o 
   0  -4   8      110.63      111.98      4.38 o 
   1  -4   8       80.14       71.46      4.16 o 
   2  -4   8     1785.88     1810.11     26.83 o 
   3  -4   8     1036.60     1111.25     20.08 o 
   4  -4   8      834.85      831.86     19.15 o 
   6  -4   8        3.90        0.00      7.28 o 
  -9  -3   8        0.80        0.00      8.20 o 
  -8  -3   8       10.62       10.84      7.28 o 
  -7  -3   8      722.19      723.53     26.64 o 
  -6  -3   8       77.85       64.46      8.49 o 
  -5  -3   8     1034.46     1053.35     21.71 o 
  -4  -3   8      919.82      952.93     15.57 o 
  -3  -3   8       70.98       73.37      3.75 o 
  -2  -3   8      604.75      583.98     10.39 o 
  -1  -3   8      745.86      725.08     12.15 o 
   0  -3   8      380.93      348.14      7.31 o 
   1  -3   8      119.95      132.66      4.67 o 
   2  -3   8       29.02       31.45      3.63 o 
   3  -3   8       38.72       37.74      3.62 o 
   4  -3   8       14.30        7.76      3.21 o 
   5  -3   8        8.44        7.57      6.82 o 
   7  -3   8       65.01       85.33     11.99 o 
  -9  -2   8       69.30       65.38     11.41 o 
  -8  -2   8        4.67        4.07      6.54 o 
  -7  -2   8      181.03      188.16     11.64 o 
  -6  -2   8       30.87       29.62      5.06 o 
  -5  -2   8      666.03      669.99     14.95 o 
  -4  -2   8     1404.50     1440.10     26.32 o 
  -3  -2   8     4924.58     5136.07     82.72 o 
  -2  -2   8      163.32      208.50      5.42 o 
  -1  -2   8       94.07       82.09      3.53 o 
   0  -2   8        8.64        2.68      1.89 o 
   1  -2   8     1879.66     1975.66     27.85 o 
   2  -2   8      415.87      417.26      8.35 o 
   3  -2   8       55.13       49.55      5.16 o 
   4  -2   8      519.51      525.07     10.41 o 
   5  -2   8       82.90       81.61      6.71 o 
   6  -2   8      102.87      105.46     11.93 o 
   8  -2   8       63.20       81.38     12.27 o 
  -8  -1   8       25.62       32.48      5.94 o 
  -7  -1   8      143.52      139.73      7.27 o 
  -6  -1   8       72.61       72.26      5.70 o 
  -5  -1   8       78.18       77.60      4.09 o 
  -4  -1   8        2.40        1.32      2.24 o 
  -3  -1   8      133.16      124.94      4.31 o 
  -2  -1   8      368.09      372.12     12.20 o 
  -1  -1   8      365.81      377.36      7.96 o 
   0  -1   8        6.41        1.12      1.99 o 
   1  -1   8      265.38      261.27      5.72 o 
   2  -1   8       42.82       50.24      2.99 o 
   3  -1   8       84.27       77.72      3.63 o 
   4  -1   8      529.99      518.58     12.93 o 
   5  -1   8       89.52       74.95      8.26 o 
   6  -1   8        3.56        0.75      6.42 o 
   7  -1   8      202.81      216.32     13.99 o 
  -8   0   8      106.66       96.46      9.86 o 
  -7   0   8      258.95      250.45      9.61 o 
  -6   0   8      553.41      563.59     15.34 o 
  -5   0   8      116.36      100.59      4.57 o 
  -4   0   8      261.81      283.53      6.80 o 
  -3   0   8        5.02        0.70      1.94 o 
  -2   0   8      263.29      264.36      5.99 o 
  -1   0   8       14.25       18.17      5.51 o 
   0   0   8      533.62      580.12      9.61 o 
   1   0   8      679.56      646.75     18.49 o 
   2   0   8     4828.98     5139.40    124.19 o 
   3   0   8       55.14       61.78     14.11 o 
   4   0   8        2.51        1.37      3.16 o 
   5   0   8       85.41       84.21      5.67 o 
   6   0   8       51.55       42.41      5.37 o 
   7   0   8        0.09        0.00      6.71 o 
   8   0   8       18.30       25.46      9.12 o 
  -8   1   8      176.09      184.76      9.31 o 
  -7   1   8       40.02       33.24      5.76 o 
  -6   1   8       92.56       82.99      5.94 o 
  -5   1   8        8.66        2.45      3.56 o 
  -4   1   8       77.60       82.50      4.06 o 
  -3   1   8      589.44      625.81     11.63 o 
  -2   1   8      363.91      330.63      8.45 o 
  -1   1   8      194.07      188.54      6.09 o 
   0   1   8      148.11      139.85      3.81 o 
   1   1   8      250.74      226.58      7.09 o 
   2   1   8       13.28        6.16      2.71 o 
   3   1   8       47.57       50.12      4.45 o 
   4   1   8      160.01      155.91      6.46 o 
   5   1   8      338.84      307.05      9.46 o 
   6   1   8      122.30      131.40      6.75 o 
   7   1   8       12.13       14.60      5.02 o 
   8   1   8       42.83       43.18     10.32 o 
   9   1   8       36.94       51.96     11.01 o 
  -7   2   8      120.45       98.37      6.81 o 
  -6   2   8      354.81      345.14     11.29 o 
  -5   2   8     1119.79     1077.20     22.72 o 
  -4   2   8       88.99       99.28      8.11 o 
  -3   2   8        1.45        0.84      2.88 o 
  -2   2   8      266.48      262.74      6.16 o 
  -1   2   8      306.99      277.36      6.06 o 
   0   2   8       26.16       28.54      3.07 o 
   1   2   8       16.97        9.80      2.81 o 
   2   2   8      331.93      297.44      8.35 o 
   3   2   8       98.72       91.96      4.86 o 
   4   2   8      449.57      453.27     11.47 o 
   5   2   8        8.81        4.57      3.40 o 
   6   2   8      605.81      608.64     14.82 o 
   7   2   8        1.30        0.00      4.36 o 
   8   2   8       46.09       40.49      9.35 o 
   9   2   8       38.39       33.84     10.72 o 
  -7   3   8       11.31        7.80      5.35 o 
  -6   3   8       10.21        9.10      5.33 o 
  -5   3   8       35.74       45.54      5.61 o 
  -4   3   8       35.04       49.25     10.47 o 
  -3   3   8      190.52      160.09      6.52 o 
  -2   3   8     1511.62     1534.24     22.73 o 
  -1   3   8       24.02       20.20      4.91 o 
   0   3   8        8.15        5.34      2.26 o 
   1   3   8      582.61      564.94     15.34 o 
   2   3   8      505.52      505.87     11.87 o 
   3   3   8       56.04       50.63      4.53 o 
   4   3   8       10.46        8.12      3.13 o 
   5   3   8      289.28      268.52      8.66 o 
   6   3   8       59.56       59.93      5.62 o 
   7   3   8       14.11        8.30      4.70 o 
   8   3   8       58.17       61.32      6.85 o 
   9   3   8       55.96       62.74     11.87 o 
  -6   4   8        7.93        4.47      5.34 o 
  -5   4   8       28.71       39.38      5.77 o 
  -4   4   8      124.47      116.98      6.77 o 
  -3   4   8      103.19       96.15      7.11 o 
  -2   4   8       85.04       79.07      5.24 o 
  -1   4   8      986.48     1039.63     16.48 o 
   0   4   8      121.21       89.20      3.67 o 
   1   4   8      549.16      516.44      9.35 o 
   2   4   8      559.16      485.55     11.81 o 
   3   4   8      267.02      261.90      8.19 o 
   4   4   8       24.89       25.68      4.09 o 
   5   4   8        5.00        1.38      3.87 o 
   6   4   8       35.11       49.30      5.40 o 
   7   4   8      171.83      169.78      7.78 o 
   8   4   8       57.85       71.79     12.50 o 
   9   4   8       66.48       70.44     10.24 o 
  -6   5   8       70.12       72.15      9.98 o 
  -5   5   8      177.00      183.48      9.00 o 
  -4   5   8       59.94       65.96      6.97 o 
  -3   5   8        0.83        0.99      3.73 o 
  -2   5   8        2.49        0.00      3.37 o 
  -1   5   8       26.92       27.21      3.32 o 
   0   5   8       38.58       45.27      4.10 o 
   1   5   8       18.64       17.87      2.77 o 
   2   5   8      162.38      159.12      6.71 o 
   3   5   8      443.32      444.22     11.57 o 
   4   5   8       63.84       65.68      5.68 o 
   5   5   8       22.54       16.43      4.29 o 
   6   5   8      406.56      403.37     11.59 o 
   7   5   8       58.91       69.28      7.20 o 
   8   5   8        1.01        0.00      5.14 o 
   9   5   8        4.40        0.00      7.57 o 
  -5   6   8        0.27        0.00      5.72 o 
  -4   6   8        3.65        2.52      4.91 o 
  -3   6   8       75.01       93.00     11.27 o 
  -2   6   8        3.05        0.00      4.24 o 
  -1   6   8       21.12       24.68      4.52 o 
   0   6   8      325.37      322.63      7.73 o 
   1   6   8       95.10       99.38      4.52 o 
   2   6   8       53.64       46.73      5.29 o 
   3   6   8      376.25      341.19     10.16 o 
   4   6   8     1162.90     1101.49     32.11 o 
   5   6   8      105.82        0.46      5.51 o 
   6   6   8       95.92       82.98      8.32 o 
   7   6   8      162.01      139.57      7.74 o 
   8   6   8        5.02        3.56      7.40 o 
   9   6   8        5.48       14.28      8.43 o 
  -4   7   8       71.32       85.21     24.34 o 
  -3   7   8       20.21       27.01      7.11 o 
  -2   7   8        4.52        6.07      4.96 o 
  -1   7   8      183.70      192.34      8.25 o 
   0   7   8      125.51      131.89      6.57 o 
   1   7   8        5.54        3.00      3.34 o 
   2   7   8        4.39        0.12      4.15 o 
   3   7   8      160.94      106.09      8.77 o 
   4   7   8        7.75        7.59      4.59 o 
   5   7   8        5.89        1.25      4.84 o 
   6   7   8       24.73       12.22      7.86 o 
   7   7   8       87.73      108.39     12.27 o 
  -2   8   8       43.16       61.34      7.48 o 
  -1   8   8       16.87       26.05     10.67 o 
   0   8   8       10.24        3.65      4.66 o 
   1   8   8        4.93        0.94      5.05 o 
   2   8   8       20.65       16.38      8.09 o 
   3   8   8       12.65       17.40      5.43 o 
   4   8   8        4.60       14.39      7.51 o 
   5   8   8       73.52       70.08     10.44 o 
   6   8   8        7.73        0.00      8.09 o 
   7   8   8       14.45        7.40      9.00 o 
   8   8   8       18.46        7.34      9.81 o 
  -1   9   8       24.55       25.19      6.64 o 
   0   9   8       37.00       41.58     10.55 o 
   1   9   8        2.82        8.83      8.83 o 
   3   9   8        1.01        1.38      8.37 o 
   4   9   8       53.76       48.17     10.27 o 
   5   9   8       29.39       17.72      9.23 o 
   6   9   8        0.19        0.00      8.37 o 
   7   9   8        1.10        0.00      9.35 o 
   3  10   8        8.45       12.04     10.38 o 
   4  10   8       12.50        5.51      9.98 o 
   5  10   8       14.13       28.33     11.07 o 
  -5  -9   9        1.80        0.00      6.42 o 
  -4  -9   9       14.86        9.56      6.16 o 
  -3  -9   9       15.30       21.22      6.45 o 
  -2  -9   9       24.15       20.99      7.57 o 
  -1  -9   9        0.20        0.36      6.14 o 
  -6  -8   9       17.13       12.54      6.71 o 
  -5  -8   9        0.23        0.00      5.31 o 
  -4  -8   9      487.57      468.04     25.06 o 
  -3  -8   9      173.21      180.12      8.94 o 
  -2  -8   9       46.14       40.78      6.39 o 
  -1  -8   9        0.99        0.00      5.09 o 
   0  -8   9       51.59       58.58      9.38 o 
   1  -8   9        4.91        0.17      8.03 o 
  -7  -7   9      120.04      126.89      8.50 o 
  -6  -7   9      355.95      370.83     12.63 o 
  -5  -7   9        0.17        4.09      4.88 o 
  -4  -7   9       14.88        6.99      4.82 o 
  -3  -7   9        1.35        0.00      6.60 o 
  -2  -7   9       95.86       91.18      6.55 o 
  -1  -7   9       48.88       43.04      7.51 o 
   0  -7   9      213.92      210.88      9.15 o 
   1  -7   9      263.68      259.63     10.12 o 
   2  -7   9       26.17       18.92      8.14 o 
   3  -7   9       30.04       33.20      9.63 o 
  -8  -6   9       23.28       18.41      6.85 o 
  -7  -6   9       90.32      108.03      9.04 o 
  -6  -6   9       45.10       42.92      6.21 o 
  -5  -6   9       57.09       49.68      6.17 o 
  -4  -6   9      309.97      263.81      9.64 o 
  -3  -6   9     1361.21     1337.19     26.97 o 
  -2  -6   9        1.76        0.00      3.99 o 
  -1  -6   9        0.49        2.78      3.74 o 
   0  -6   9        4.97        3.03      6.22 o 
   1  -6   9      376.97      360.29      9.07 o 
   2  -6   9       15.84       17.01      5.41 o 
   3  -6   9       13.49        3.38     11.81 o 
   4  -6   9      194.80      214.08     14.22 o 
  -8  -5   9      238.55      255.75     11.07 o 
  -7  -5   9       67.12       79.48      7.71 o 
  -6  -5   9       15.97       10.69      5.18 o 
  -5  -5   9       33.66       26.76      4.97 o 
  -4  -5   9      179.73      186.52      7.93 o 
  -3  -5   9        0.61        0.00      3.53 o 
  -2  -5   9      326.45      322.91      9.94 o 
   0  -5   9       41.11       29.98      4.47 o 
   1  -5   9       94.72      104.43      6.10 o 
   2  -5   9      113.59      117.93      5.57 o 
   3  -5   9       13.37        8.48      4.57 o 
   5  -5   9      118.62      101.74     12.79 o 
  -8  -4   9       45.42       42.44     10.72 o 
  -7  -4   9       23.86       14.70      5.62 o 
  -6  -4   9      121.97      133.95      7.50 o 
  -5  -4   9      204.01      192.96      8.15 o 
  -4  -4   9       69.09       69.65      6.60 o 
  -3  -4   9      273.06      252.61     11.18 o 
  -2  -4   9     1527.11     1397.20     25.85 o 
  -1  -4   9       85.20       76.29      4.08 o 
   0  -4   9     1224.44     1210.92     19.02 o 
   1  -4   9      511.78      505.86     10.32 o 
   2  -4   9     3322.44     3324.88     46.13 o 
   3  -4   9      440.38      449.03     12.39 o 
   4  -4   9       28.05       28.96      8.03 o 
   5  -4   9       76.83       99.90     12.16 o 
   6  -4   9       37.90       52.70     10.21 o 
  -8  -3   9      172.43      173.36     12.44 o 
  -7  -3   9       35.34       13.02      7.05 o 
  -6  -3   9      575.99      606.29     21.22 o 
  -5  -3   9      287.22      296.09      9.81 o 
  -4  -3   9      313.31      296.88      7.33 o 
  -3  -3   9      852.23      869.49     17.73 o 
  -2  -3   9      794.52      785.09     13.26 o 
  -1  -3   9      108.78      100.00      4.25 o 
   0  -3   9       29.27       35.56      5.30 o 
   1  -3   9       19.65       15.68      2.80 o 
   2  -3   9       46.84       39.62      7.12 o 
   3  -3   9      165.88      174.83      7.77 o 
   4  -3   9        0.87        0.00      4.03 o 
   5  -3   9      173.86      165.39     12.56 o 
   6  -3   9       20.99       21.85      9.35 o 
   7  -3   9       25.46       25.00      9.06 o 
  -8  -2   9       93.28      109.48     12.39 o 
  -7  -2   9      103.40       81.72      8.89 o 
  -6  -2   9      738.40      758.79     14.10 o 
  -5  -2   9     2251.24     2315.27     33.38 o 
  -4  -2   9      172.16      194.45      7.55 o 
  -3  -2   9      314.41      328.41      7.43 o 
  -2  -2   9      181.26      196.77      5.52 o 
  -1  -2   9      399.79      389.65      7.91 o 
   0  -2   9       78.70       95.78      3.92 o 
   1  -2   9       11.04        6.91      2.87 o 
   2  -2   9     1032.58     1071.84     21.67 o 
   3  -2   9     2425.47     2543.63     44.71 o 
   4  -2   9       24.67       22.01      4.78 o 
   5  -2   9      354.89      347.25     11.11 o 
   6  -2   9       23.68       21.10      8.72 o 
   7  -2   9      212.10      197.45     14.74 o 
  -8  -1   9        0.37        0.00      6.60 o 
  -7  -1   9        5.50       10.11      7.71 o 
  -6  -1   9       18.71       18.54      4.37 o 
  -5  -1   9       49.93       59.66      7.14 o 
  -4  -1   9        1.91        0.00      2.37 o 
  -3  -1   9     1398.35     1462.30     21.94 o 
  -2  -1   9      115.41       96.89      4.04 o 
  -1  -1   9      576.66      626.13     10.80 o 
   0  -1   9        7.63        8.49      2.08 o 
   1  -1   9       81.37       72.53      4.82 o 
   2  -1   9      510.62      491.20     12.22 o 
   3  -1   9      193.95      177.09      7.16 o 
   4  -1   9      129.98      145.27      7.03 o 
   5  -1   9       81.93       83.66      6.71 o 
   6  -1   9       76.79       77.59     10.09 o 
   7  -1   9        4.58        8.89      8.49 o 
   8  -1   9        2.31        0.00      8.77 o 
  -8   0   9       96.67      123.33      9.06 o 
  -7   0   9       45.95       61.13     15.14 o 
  -6   0   9       69.05       75.34      6.45 o 
  -5   0   9       65.07       64.48      4.75 o 
  -4   0   9      858.16      853.62     26.15 o 
  -3   0   9       31.43       30.71      5.67 o 
  -2   0   9      398.68      399.04      8.06 o 
  -1   0   9      371.50      379.29      7.53 o 
   0   0   9     6783.67     7657.95    125.05 o 
   1   0   9      159.12      229.37      7.60 o 
   2   0   9        0.16        0.00      2.78 o 
   3   0   9       11.18        6.17      3.93 o 
   4   0   9      112.63      105.70      5.84 o 
   5   0   9        7.03        8.71      3.99 o 
   6   0   9        0.68        0.17      4.56 o 
   7   0   9      324.31      323.27     16.75 o 
   8   0   9      141.70      156.22     13.30 o 
  -8   1   9       34.84       34.27      6.49 o 
  -7   1   9        0.13        0.00      4.70 o 
  -6   1   9        6.30        5.20      4.21 o 
  -5   1   9      132.28      133.19      6.77 o 
  -4   1   9      122.95      117.08      4.88 o 
  -3   1   9       36.36       37.56      3.39 o 
  -2   1   9       10.18        5.39      2.19 o 
  -1   1   9      359.32      358.69      7.30 o 
   0   1   9       47.99       41.51      4.20 o 
   1   1   9       88.24       98.96      5.27 o 
   2   1   9      367.70      373.36     10.11 o 
   3   1   9      693.87      701.97     15.56 o 
   4   1   9      130.60      136.34      6.36 o 
   5   1   9        5.88        6.42      4.62 o 
   6   1   9       75.28       85.51      6.99 o 
   7   1   9       37.80       41.56      5.94 o 
   8   1   9        0.44        0.00      8.14 o 
  -7   2   9      327.85      329.85     11.96 o 
  -6   2   9       22.30       17.86      5.15 o 
  -5   2   9       13.97       18.54      4.60 o 
  -4   2   9       30.50       32.10      7.08 o 
  -3   2   9      435.47      446.27      9.16 o 
  -2   2   9       13.91       17.53      5.29 o 
  -1   2   9       33.30       26.13      4.47 o 
   0   2   9      306.29      266.71      5.78 o 
   1   2   9     1085.70     1079.11     21.11 o 
   2   2   9        1.48        0.00      4.76 o 
   3   2   9       12.30        8.07      3.14 o 
   4   2   9      184.03      200.46      7.51 o 
   5   2   9        9.02        3.43      4.53 o 
   6   2   9      116.53      119.33      6.75 o 
   7   2   9       51.21       51.44      8.57 o 
   8   2   9        1.02        0.00      6.42 o 
   9   2   9        4.52        0.00      9.52 o 
  -7   3   9        2.20        0.00      5.54 o 
  -6   3   9        1.23        0.00      4.74 o 
  -5   3   9      478.86      454.66     13.37 o 
  -4   3   9      667.01      649.95     15.74 o 
  -3   3   9       96.87       90.81      5.44 o 
  -2   3   9        2.59        0.00      2.75 o 
  -1   3   9       43.54       43.99      3.89 o 
   0   3   9       66.77       59.68      3.94 o 
   1   3   9      239.76      231.62      7.71 o 
   2   3   9       15.03       11.13      3.99 o 
   3   3   9       92.16       74.06      4.97 o 
   4   3   9      117.45      100.62      5.66 o 
   5   3   9       86.47       87.45      5.65 o 
   6   3   9       56.13       50.30      8.89 o 
   7   3   9      113.04      120.66      7.10 o 
   8   3   9       48.16       69.84      9.20 o 
   9   3   9        1.81        7.46     10.09 o 
  -6   4   9       50.69       66.27      9.41 o 
  -5   4   9        0.51        4.13      4.62 o 
  -4   4   9       16.29       12.18      4.48 o 
  -3   4   9       20.04       20.57      4.30 o 
  -2   4   9      225.01      226.57      7.92 o 
  -1   4   9       54.52       47.02      4.93 o 
   0   4   9      267.69      256.74      6.22 o 
   1   4   9      169.94      140.10      6.24 o 
   2   4   9      205.55      199.54      7.42 o 
   3   4   9        2.23        0.99      3.28 o 
   4   4   9       36.95       21.48      4.13 o 
   5   4   9      203.37      198.81      7.88 o 
   6   4   9      166.66      164.17      7.45 o 
   7   4   9        8.24       11.35      4.94 o 
   8   4   9        6.69        4.96      6.62 o 
   9   4   9       55.20       68.02      8.04 o 
  -5   5   9        2.13        0.00      7.03 o 
  -4   5   9        0.19        0.00      4.39 o 
  -3   5   9       12.24       17.95      4.64 o 
  -2   5   9        5.26        5.75      3.95 o 
  -1   5   9       28.43       32.58      8.02 o 
   0   5   9       29.14        8.73      7.48 o 
   1   5   9      509.59      492.83     12.53 o 
   2   5   9      396.12      424.94     11.44 o 
   3   5   9       18.49        7.42      7.71 o 
   4   5   9        5.34        0.00      3.74 o 
   5   5   9       68.19       74.19      5.98 o 
   6   5   9       28.48       22.29      9.49 o 
   7   5   9        2.89        0.00      4.74 o 
   8   5   9       35.70       42.42      6.84 o 
   9   5   9        7.03       11.52      6.54 o 
  -4   6   9        0.56        0.00      5.04 o 
  -3   6   9       12.03       16.61      5.12 o 
  -2   6   9      157.32      156.87     16.03 o 
  -1   6   9      190.92      191.89      7.82 o 
   0   6   9        5.26        0.00      4.19 o 
   1   6   9      107.86      106.04     11.47 o 
   2   6   9      111.32      125.28      6.49 o 
   3   6   9        2.16        2.32      4.10 o 
   4   6   9        0.41        0.00      6.25 o 
   5   6   9      171.55      162.07      7.70 o 
   6   6   9       22.41       22.07      5.53 o 
   7   6   9       86.18       67.32     17.46 o 
   8   6   9        0.09        0.00      7.46 o 
  -3   7   9        9.34        2.90      5.64 o 
  -2   7   9       19.41       18.20     10.15 o 
  -1   7   9      147.39      163.67     12.04 o 
   0   7   9        1.24        0.00      6.54 o 
   1   7   9       20.12       17.77      5.15 o 
   2   7   9       38.26       36.00      9.12 o 
   3   7   9        0.22        6.00      4.70 o 
   4   7   9       30.37       24.31      6.25 o 
   5   7   9        0.23        0.00      4.70 o 
   6   7   9       33.03       47.25      9.23 o 
   7   7   9       10.88       11.41      8.20 o 
   8   7   9        1.09        5.45      9.06 o 
  -2   8   9        9.33       11.70      9.00 o 
  -1   8   9       42.09       40.37     10.15 o 
   0   8   9       64.93       76.39     11.24 o 
   1   8   9       15.96       21.05      8.26 o 
   2   8   9        5.00        2.81     12.90 o 
   3   8   9       43.76       33.60     10.47 o 
   4   8   9       83.94       97.81      7.06 o 
   0   9   9      183.89      188.27     13.71 o 
   1   9   9       24.59       18.58      9.41 o 
   2   9   9        0.18        1.56      6.24 o 
   3   9   9       51.29       53.91     10.04 o 
  -6  -8  10      213.79      254.21     11.47 o 
  -5  -8  10      264.52      283.35     11.74 o 
  -4  -8  10       48.04       42.73      8.29 o 
  -3  -8  10        0.24        0.00      5.51 o 
  -2  -8  10       87.01      102.44     12.70 o 
  -1  -8  10        2.95        4.56      5.59 o 
   0  -8  10      127.25      123.66     13.22 o 
   1  -8  10        5.39        0.00      8.37 o 
  -7  -7  10       54.44       81.16      8.92 o 
  -6  -7  10        0.14        0.00      5.60 o 
  -5  -7  10        3.53        0.00      5.19 o 
  -4  -7  10      157.96      151.49      8.29 o 
  -3  -7  10       64.03       74.61     11.50 o 
  -2  -7  10       98.13       89.90      6.85 o 
  -1  -7  10      157.73      154.64      8.21 o 
   0  -7  10      136.20      163.19      8.74 o 
   1  -7  10        0.51        0.42      5.26 o 
  -7  -6  10       33.85       21.13      6.65 o 
  -6  -6  10        1.34        0.08      6.25 o 
  -5  -6  10      176.55      181.08      8.55 o 
  -4  -6  10       29.97       41.44      6.04 o 
  -3  -6  10       16.80        4.40      4.47 o 
  -2  -6  10        4.99        4.81      4.32 o 
  -1  -6  10      128.59      116.12      8.23 o 
   1  -6  10      172.43      170.96      8.09 o 
   2  -6  10       78.42       97.14      7.70 o 
   4  -6  10       12.85       10.21      8.72 o 
  -8  -5  10       58.12       42.82      8.72 o 
  -7  -5  10      133.05      130.54      8.36 o 
  -6  -5  10       70.57       71.30     11.04 o 
  -5  -5  10       62.36       68.10      6.79 o 
  -4  -5  10       17.17        8.01      6.05 o 
  -3  -5  10      720.17      669.38     27.50 o 
  -1  -5  10      314.97      301.94     10.04 o 
   0  -5  10        1.23        0.14      3.06 o 
   1  -5  10        7.50        5.20      3.34 o 
   2  -5  10      109.53      113.35      7.51 o 
   3  -5  10       49.18       49.61      9.41 o 
   4  -5  10      121.69      132.02     12.56 o 
   5  -5  10       28.15       31.31      9.63 o 
  -8  -4  10      128.37      151.46     13.53 o 
  -7  -4  10      465.81      509.70     15.08 o 
  -6  -4  10       38.33       40.20      6.20 o 
  -5  -4  10       73.50       66.19      6.68 o 
  -4  -4  10      357.50      353.72     10.77 o 
  -3  -4  10       17.99        2.35      7.28 o 
  -2  -4  10      489.46      488.09     11.34 o 
  -1  -4  10       15.09       12.94      3.10 o 
   0  -4  10     1090.51     1126.56     18.22 o 
   1  -4  10      518.03      525.56     13.48 o 
   2  -4  10      493.96      520.19     13.80 o 
   3  -4  10      160.20      166.20      8.11 o 
   4  -4  10      132.84      137.46     11.99 o 
   5  -4  10       16.05       12.27      8.83 o 
  -7  -3  10        5.70        0.00      5.63 o 
  -6  -3  10       18.97       18.07      5.27 o 
  -5  -3  10      161.38      151.20      7.68 o 
  -4  -3  10       95.12       85.12      7.43 o 
  -3  -3  10      695.72      681.65     12.46 o 
  -2  -3  10      472.71      473.64      9.59 o 
  -1  -3  10        2.09        0.00      2.85 o 
   0  -3  10       43.15       33.69      3.44 o 
   1  -3  10       18.67       18.57      4.05 o 
   2  -3  10       38.94       38.20      5.30 o 
   3  -3  10      491.67      524.56     20.53 o 
   4  -3  10       97.80       95.83      7.63 o 
   5  -3  10        4.15        9.00      7.63 o 
   6  -3  10        1.61        6.71      9.18 o 
  -8  -2  10        2.20        1.26      7.11 o 
  -7  -2  10      504.24      506.04     20.65 o 
  -6  -2  10       31.77       21.75      4.93 o 
  -5  -2  10       55.77       59.28     14.11 o 
  -4  -2  10      160.18      151.62      8.89 o 
  -3  -2  10      124.66      129.13      4.98 o 
  -2  -2  10      442.70      466.79      9.36 o 
  -1  -2  10       98.10      133.74      4.82 o 
   0  -2  10      330.90      323.09      9.61 o 
   1  -2  10     2024.31     2069.86     37.18 o 
   2  -2  10        0.39        0.00      3.73 o 
   3  -2  10      112.00      108.85      6.54 o 
   4  -2  10      263.46      255.17     13.39 o 
   5  -2  10      398.24      424.65     12.90 o 
   6  -2  10       26.62       17.26      8.37 o 
   7  -2  10        0.58        0.00      9.35 o 
  -8  -1  10       11.03        0.00      7.40 o 
  -7  -1  10       11.24       10.04      4.96 o 
  -6  -1  10       19.62       19.39      4.68 o 
  -5  -1  10      877.36      890.83     15.65 o 
  -4  -1  10        2.95        0.00      2.67 o 
  -3  -1  10        1.06        0.38      3.46 o 
  -2  -1  10      437.89      459.38      9.21 o 
  -1  -1  10       31.45       25.92      5.45 o 
   0  -1  10      128.53      130.34     11.84 o 
   1  -1  10      440.41      440.22     11.64 o 
   2  -1  10      248.13      246.87      8.56 o 
   3  -1  10      209.47      205.19      8.07 o 
   4  -1  10      307.94      296.84      9.96 o 
   5  -1  10       17.70       16.13      5.16 o 
   6  -1  10       13.68       16.17      8.20 o 
   7  -1  10       17.95       18.75      9.29 o 
  -8   0  10        5.36        0.00      5.47 o 
  -7   0  10        6.85        8.60      5.00 o 
  -6   0  10      283.49      273.45      9.77 o 
  -5   0  10       29.46       28.29      4.67 o 
  -4   0  10      318.70      315.53      7.78 o 
  -3   0  10       27.78       26.37      3.59 o 
  -2   0  10     2380.42     2465.65     34.56 o 
  -1   0  10      270.90      234.85      7.90 o 
   0   0  10       30.92       41.67      5.88 o 
   1   0  10      465.01      450.27     11.74 o 
   2   0  10      213.94      207.31      7.77 o 
   3   0  10       38.22       32.48      4.76 o 
   4   0  10       14.12        7.54      4.01 o 
   5   0  10      108.68      115.24      6.96 o 
   6   0  10      414.88      419.53     13.45 o 
   7   0  10       35.76       25.23      9.23 o 
   8   0  10        0.70        0.00      9.23 o 
  -7   1  10       12.28       14.16      5.54 o 
  -6   1  10       25.08       35.80      8.52 o 
  -5   1  10      234.09      221.12      8.53 o 
  -4   1  10      188.96      180.19      5.96 o 
  -3   1  10      312.48      290.04      7.21 o 
  -2   1  10       12.88        9.82      2.57 o 
  -1   1  10       85.52       76.12      5.17 o 
   0   1  10      163.87      158.63      6.69 o 
   1   1  10      214.35      199.32      7.50 o 
   2   1  10      193.03      181.00     14.54 o 
   3   1  10       15.15       10.73      5.68 o 
   4   1  10       19.05       19.75      4.40 o 
   5   1  10       68.57       76.20      6.59 o 
   6   1  10       79.24       89.99      7.46 o 
   7   1  10        1.23        0.00      5.33 o 
   8   1  10        4.21        7.23      8.89 o 
  -7   2  10       24.25       41.17      9.20 o 
  -6   2  10        3.13        0.00      4.60 o 
  -5   2  10      496.57      488.07     13.60 o 
  -4   2  10      126.64      137.55      6.85 o 
  -3   2  10       23.04       15.85      3.22 o 
  -2   2  10        1.60        0.00      2.24 o 
  -1   2  10      260.02      265.67      8.72 o 
   0   2  10       35.68       28.37      4.21 o 
   1   2  10        8.66        6.92      3.44 o 
   2   2  10        3.52        3.10      4.30 o 
   3   2  10      209.62      195.98      7.58 o 
   4   2  10      146.60      161.40      7.20 o 
   5   2  10       25.45       27.39      5.05 o 
   6   2  10       79.46       87.47     10.29 o 
   7   2  10       97.97      100.62      8.05 o 
   8   2  10        0.28        0.00      5.85 o 
  -6   3  10       91.85      106.51      7.37 o 
  -5   3  10       35.79       52.07     11.15 o 
  -4   3  10      110.81       91.32      6.21 o 
  -3   3  10       27.18       32.33      5.22 o 
  -2   3  10       63.58       63.78      8.61 o 
  -1   3  10      141.49      142.30      6.69 o 
   0   3  10       39.63       34.34      4.74 o 
   1   3  10      325.50      327.70      9.74 o 
   2   3  10      488.83      474.81     12.27 o 
   3   3  10       41.70       39.55      4.88 o 
   4   3  10      110.90      112.95      6.14 o 
   5   3  10        2.62        0.51      4.16 o 
   6   3  10      148.80      142.12      7.39 o 
   7   3  10       39.08       47.50      8.23 o 
   8   3  10        2.09        0.00      5.79 o 
  -6   4  10       37.73       56.32     12.76 o 
  -5   4  10       14.04        7.90      5.09 o 
  -4   4  10      324.90      314.79     10.77 o 
  -3   4  10       71.90       65.91      5.61 o 
  -2   4  10       34.78       28.48      5.28 o 
  -1   4  10      166.05      138.75      6.95 o 
   0   4  10      471.76      458.01     12.27 o 
   1   4  10       31.08       30.59      5.96 o 
   2   4  10        0.12        0.00      3.39 o 
   3   4  10       29.14       34.22      7.68 o 
   4   4  10       52.44       62.97      6.00 o 
   5   4  10        5.66        2.99      4.28 o 
   6   4  10        3.82        0.39      4.57 o 
   7   4  10      167.87      155.43      8.22 o 
   8   4  10        2.15        0.00      5.94 o 
  -5   5  10       17.10       23.17      6.88 o 
  -4   5  10        2.98        0.00      8.43 o 
  -3   5  10       56.71       64.24     10.67 o 
  -2   5  10        4.96        0.00      6.14 o 
  -1   5  10      276.87      260.41      9.46 o 
   0   5  10      677.76      694.31     21.79 o 
   1   5  10       70.71       54.52     10.64 o 
   2   5  10       13.13        6.52      4.16 o 
   3   5  10      265.56      254.20      9.13 o 
   4   5  10       12.62        8.87      4.42 o 
   5   5  10        0.04        0.00      4.25 o 
   6   5  10       30.17       38.60      6.04 o 
   7   5  10      109.49      127.62      7.67 o 
   8   5  10        0.92        1.20      5.90 o 
  -4   6  10        9.88        9.95      5.64 o 
  -3   6  10       43.52       40.49      9.86 o 
  -2   6  10       11.98       19.84      7.57 o 
  -1   6  10        2.10        0.00      6.60 o 
   0   6  10        5.80        5.40      4.56 o 
   1   6  10       59.88       68.12      6.71 o 
   2   6  10      166.15      166.76      8.75 o 
   3   6  10      250.22      240.49      9.08 o 
   4   6  10      127.13      111.73     10.64 o 
   5   6  10      161.37      139.30      7.48 o 
   6   6  10        0.10        5.30      5.18 o 
   7   6  10        1.37        0.33      7.68 o 
   8   6  10       13.38       18.75      8.89 o 
  -3   7  10       46.46       36.30     10.44 o 
  -2   7  10        0.34        0.00      7.86 o 
  -1   7  10       40.44       53.96     10.27 o 
   0   7  10       62.92       78.28     11.07 o 
   1   7  10        0.19        0.00      4.95 o 
   2   7  10       32.10       46.62      8.66 o 
   3   7  10        5.80        2.70      4.84 o 
   4   7  10      132.56      142.35      7.83 o 
   5   7  10       34.95       46.82     11.81 o 
   6   7  10        0.03        0.00      7.63 o 
   7   7  10        1.31        0.00      7.86 o 
  -1   8  10        3.35        2.81      9.00 o 
   0   8  10       14.82       29.59     10.78 o 
   1   8  10       12.27        6.48      8.66 o 
   2   8  10       67.40       86.47      8.01 o 
   3   8  10        9.33        9.11      5.82 o 
   4   8  10        0.73        0.00      5.54 o 
   5   8  10        1.23        5.51      7.80 o 
   6   8  10       72.00       69.45     11.18 o 
   7   8  10      108.18       86.19     12.16 o 
   1   9  10       61.80       94.57     13.19 o 
   2   9  10        0.25        0.00      6.62 o 
   3   9  10        0.43        7.86      9.12 o 
   4   9  10        8.42       15.71      9.00 o 
   5   9  10       85.74      109.76     11.64 o 
  -4  -8  11       41.86       39.64      7.16 o 
  -3  -8  11       26.21       24.04      6.45 o 
  -2  -8  11      156.06      168.91      9.18 o 
  -1  -8  11        3.07        0.00      5.57 o 
  -6  -7  11      118.76      135.69      8.83 o 
  -5  -7  11        4.99       10.62      5.94 o 
  -4  -7  11       26.00       21.86      6.04 o 
  -3  -7  11      176.27      165.43      8.73 o 
  -2  -7  11      302.02      275.52     10.58 o 
  -1  -7  11       10.49        8.51      5.49 o 
   0  -7  11       39.99       27.53      8.77 o 
   1  -7  11        0.34        1.09      7.46 o 
  -7  -6  11      157.12      162.67     10.70 o 
  -6  -6  11      467.16      519.21     15.43 o 
  -5  -6  11        1.47        1.70      5.53 o 
  -4  -6  11       32.29       19.78      7.05 o 
  -3  -6  11       96.77      113.76      7.26 o 
  -1  -6  11        1.35        0.00      6.88 o 
   0  -6  11       30.53       26.27      7.86 o 
   1  -6  11      511.86      479.95     19.73 o 
   2  -6  11       37.21       41.81      9.46 o 
   3  -6  11       68.34       85.62     11.70 o 
  -7  -5  11       34.42       29.78      7.05 o 
  -6  -5  11        2.79        2.73      5.43 o 
  -5  -5  11       85.12       76.47      7.31 o 
  -4  -5  11      118.23      125.74      7.29 o 
  -2  -5  11      212.85      205.53      8.69 o 
  -1  -5  11        1.48        2.01      4.07 o 
   0  -5  11        0.56        7.68      6.54 o 
   1  -5  11        2.63        0.00      4.46 o 
   2  -5  11      219.34      216.61      9.47 o 
   3  -5  11      236.62      245.98     10.36 o 
   4  -5  11      129.00      148.19     15.37 o 
  -7  -4  11       14.89       13.09      6.40 o 
  -6  -4  11      122.07      114.23      7.68 o 
  -5  -4  11      159.47      162.84      8.28 o 
  -4  -4  11      215.05      134.94      9.75 o 
  -3  -4  11       26.85       16.24      4.52 o 
  -2  -4  11      987.28      954.55     20.15 o 
  -1  -4  11      313.29      324.52     10.11 o 
   0  -4  11        9.23        1.91      4.01 o 
   1  -4  11       71.89       77.82      6.39 o 
   2  -4  11      193.86      188.83      8.59 o 
   3  -4  11      125.88      127.61      8.40 o 
   4  -4  11       79.90       68.01     11.01 o 
   5  -4  11        0.56        0.00      8.72 o 
  -7  -3  11       92.62      114.47     14.17 o 
  -6  -3  11      140.13      181.91     15.97 o 
  -5  -3  11      348.74      369.00     11.62 o 
  -4  -3  11       32.24       23.63     16.26 o 
  -3  -3  11      137.11      141.35      6.15 o 
  -2  -3  11       20.64       16.07      3.14 o 
  -1  -3  11       31.88       22.95      4.63 o 
   0  -3  11        4.07        5.25      3.63 o 
   1  -3  11       40.25       47.63      5.51 o 
   2  -3  11      307.36      286.74     10.14 o 
   3  -3  11      174.08      175.80      8.61 o 
   4  -3  11       51.51       57.97      7.02 o 
   5  -3  11        0.58        0.00      7.86 o 
   6  -3  11        1.77        0.00      9.35 o 
  -7  -2  11        5.40       12.04      7.11 o 
  -6  -2  11        2.10       12.16      7.34 o 
  -5  -2  11       91.77      110.39      5.65 o 
  -4  -2  11      105.98      112.52      5.31 o 
  -3  -2  11       52.61       30.81      4.85 o 
  -2  -2  11       16.47       11.91      3.09 o 
  -1  -2  11     1507.30     1510.51     28.77 o 
   0  -2  11      732.76      721.28     16.52 o 
   1  -2  11      278.88      276.75     11.84 o 
   2  -2  11      142.84      141.67      7.35 o 
   3  -2  11     1244.92     1340.40     27.30 o 
   4  -2  11       13.16       15.22      5.39 o 
   5  -2  11      271.91      277.74     10.90 o 
   6  -2  11      164.57      146.47     12.73 o 
  -7  -1  11       29.95       36.76      8.60 o 
  -6  -1  11       25.56       40.13      9.15 o 
  -5  -1  11      104.69      103.13      6.25 o 
  -4  -1  11     1505.10     1521.20     23.69 o 
  -3  -1  11      731.14      766.29     13.73 o 
  -2  -1  11      251.08      235.90      8.50 o 
  -1  -1  11      316.64      326.43     13.88 o 
   0  -1  11      137.39      140.49      6.86 o 
   1  -1  11      157.47      158.05      7.21 o 
   2  -1  11      333.22      314.57     10.18 o 
   3  -1  11      106.95      101.49      6.56 o 
   4  -1  11       64.65       76.12      6.97 o 
   5  -1  11        3.20        0.00      5.17 o 
   6  -1  11       17.83       16.34      8.54 o 
   7  -1  11       32.97       44.16     10.95 o 
  -7   0  11       27.28       39.62      6.60 o 
  -6   0  11       58.33       83.05     11.41 o 
  -5   0  11        6.25        5.20      4.04 o 
  -4   0  11     1838.10     1872.16     34.67 o 
  -3   0  11      512.89      529.51     10.64 o 
  -2   0  11      628.70      684.64     21.30 o 
  -1   0  11      299.75      283.37      9.36 o 
   0   0  11      265.82      241.83      8.61 o 
   1   0  11       82.38       76.93      5.70 o 
   2   0  11      368.16      392.67     11.44 o 
   3   0  11       22.38       25.92      4.90 o 
   4   0  11      786.11      819.26     18.85 o 
   5   0  11      307.19      315.94     10.95 o 
   6   0  11        0.92        0.00      5.47 o 
   7   0  11        0.25       11.07      8.66 o 
  -7   1  11        2.86        1.46      5.49 o 
  -6   1  11        0.84        0.00      4.71 o 
  -5   1  11       98.40       99.73      6.27 o 
  -4   1  11       41.59       46.95      5.64 o 
  -3   1  11        0.15        0.00      2.78 o 
  -2   1  11       65.30       58.50     12.93 o 
  -1   1  11      295.14      311.39      9.95 o 
   0   1  11      284.62      299.32      9.59 o 
   1   1  11      483.86      478.38     13.88 o 
   2   1  11        5.47        0.00      3.63 o 
   3   1  11       80.09       67.29      6.14 o 
   4   1  11       82.82       81.89      6.06 o 
   5   1  11       26.59       27.73      5.43 o 
   6   1  11       25.62       38.85      6.24 o 
   7   1  11      167.06      161.06      9.07 o 
   8   1  11       14.97       10.38     10.21 o 
  -6   2  11       12.88       23.79      7.25 o 
  -5   2  11        3.34        4.61      4.57 o 
  -4   2  11        0.80        4.51      3.98 o 
  -3   2  11      379.39      392.58     13.45 o 
  -2   2  11      150.87      127.70     15.57 o 
  -1   2  11      128.15      129.81      6.77 o 
   0   2  11        2.28        4.44      3.72 o 
   1   2  11      761.34      799.87     17.69 o 
   2   2  11      720.35      711.85     16.50 o 
   3   2  11      248.17      230.69      8.69 o 
   4   2  11      119.82      118.02      6.77 o 
   5   2  11       57.78       60.18      6.40 o 
   6   2  11       18.57       10.53      5.05 o 
   7   2  11        1.83        3.93      5.73 o 
   8   2  11        0.81        3.50      6.38 o 
  -6   3  11      200.02      177.01      9.29 o 
  -5   3  11        6.92        1.03      4.65 o 
  -4   3  11       40.27       45.82     11.87 o 
  -3   3  11       20.42       15.37      6.88 o 
  -2   3  11        9.59        2.57      4.28 o 
  -1   3  11       15.79       10.15      6.19 o 
   0   3  11      351.60      344.03     10.42 o 
   1   3  11      365.14      366.80     14.62 o 
   2   3  11       27.67       25.19      4.70 o 
   3   3  11       58.91       67.56      6.03 o 
   4   3  11      125.02      132.51      7.08 o 
   5   3  11      106.72      115.85      6.77 o 
   6   3  11        4.81        7.03      5.08 o 
   7   3  11       11.82        9.87      5.63 o 
   8   3  11       76.42       80.62      8.58 o 
  -5   4  11       53.07       67.22     19.04 o 
  -4   4  11        3.68        4.82      6.88 o 
  -3   4  11       51.41       33.89      8.32 o 
  -2   4  11      141.07      127.20     10.38 o 
   0   4  11        7.39        9.38      4.54 o 
   1   4  11        1.33        0.00      3.93 o 
   2   4  11       61.69       77.85      6.65 o 
   3   4  11       38.86       36.78      5.94 o 
   4   4  11        0.12        0.89      4.26 o 
   5   4  11       90.59       93.12      9.69 o 
   6   4  11       35.89       39.17      6.16 o 
   7   4  11        8.26        4.95      5.67 o 
   8   4  11       48.28       58.16      7.85 o 
  -4   5  11       22.58       13.94      8.43 o 
  -3   5  11      172.67      174.80     12.50 o 
  -2   5  11      266.58      303.31     16.00 o 
  -1   5  11        5.48        4.51      5.42 o 
   0   5  11       75.41       64.62     13.05 o 
   1   5  11       47.40       57.39      6.12 o 
   2   5  11        1.61        0.00      4.29 o 
   3   5  11        3.42        1.05      4.54 o 
   4   5  11       11.78        9.78      5.00 o 
   5   5  11      175.09      167.54      8.19 o 
   6   5  11       15.65       16.40      5.47 o 
   7   5  11        3.37        0.00      5.42 o 
   8   5  11       10.83       14.51      6.78 o 
  -3   6  11        8.19        4.82      8.03 o 
  -2   6  11        0.99        0.00      7.40 o 
  -1   6  11       25.95       21.16      8.09 o 
   0   6  11        2.95        2.98      4.96 o 
   1   6  11       25.29       28.29      5.49 o 
   2   6  11       44.70       42.15      6.06 o 
   3   6  11       51.22       48.93      6.53 o 
   4   6  11       76.64       87.90      8.80 o 
   5   6  11       24.70       16.98      5.69 o 
   6   6  11        1.21        0.00      7.57 o 
   7   6  11        1.33        0.25      6.07 o 
  -2   7  11       41.99       47.54     10.72 o 
  -1   7  11       34.57       30.11      9.69 o 
   0   7  11        2.20        0.00      7.63 o 
   1   7  11        0.14        0.00      5.17 o 
   2   7  11        0.87        0.00      5.39 o 
   3   7  11       85.42       94.31      7.70 o 
   4   7  11       12.78       18.83     11.04 o 
   5   7  11        4.06        1.81      5.99 o 
   6   7  11       47.93       48.57      8.29 o 
   7   7  11        2.70        4.87      8.72 o 
  -1   8  11       29.11       20.65     10.95 o 
   0   8  11       50.34       45.08     11.07 o 
   1   8  11       10.27       19.61      9.29 o 
   2   8  11        0.19        5.56      6.24 o 
   3   8  11        0.04        0.18      6.14 o 
   4   8  11       75.97       91.32      8.92 o 
   5   8  11       70.94       68.82     11.30 o 
   6   8  11       19.77       18.52      9.52 o 
   2   9  11        0.13        0.00     10.55 o 
   3   9  11       25.59       24.89     10.44 o 
   4   9  11        2.06        0.00      8.95 o 
  -5  -7  12       37.59       37.73      7.17 o 
  -4  -7  12      189.03      177.19      9.51 o 
  -3  -7  12      123.35      101.62      7.74 o 
  -2  -7  12       13.35        3.27      8.20 o 
  -1  -7  12       14.89        8.60      8.26 o 
   0  -7  12        0.14        0.00      7.51 o 
  -6  -6  12       94.83      112.05      8.67 o 
  -5  -6  12       39.27       43.44      6.97 o 
  -4  -6  12      293.14      307.97     11.52 o 
  -3  -6  12       18.75        4.79     13.16 o 
  -2  -6  12       63.92       80.46     10.95 o 
  -1  -6  12      478.25      424.15     18.75 o 
   0  -6  12      268.85      277.97     15.25 o 
   1  -6  12       62.86       66.58     10.04 o 
   2  -6  12       64.62       56.43     10.32 o 
  -6  -5  12       96.70       97.97      8.23 o 
  -5  -5  12       29.20       28.52     10.70 o 
  -4  -5  12      112.25       50.81      8.66 o 
  -3  -5  12        1.52        4.76      6.71 o 
  -2  -5  12       88.75       54.14      9.63 o 
  -1  -5  12        1.81        0.00      6.60 o 
   0  -5  12       23.07       24.14      8.03 o 
   1  -5  12      121.39      118.16      7.84 o 
   2  -5  12      224.57      218.31     10.04 o 
   3  -5  12      115.05      121.97      9.92 o 
  -7  -4  12      213.11      217.53     10.60 o 
  -6  -4  12       27.81       16.41      7.46 o 
  -5  -4  12      184.61      170.28      8.63 o 
  -4  -4  12      129.24      103.20      7.57 o 
  -3  -4  12      194.24      220.16     13.36 o 
  -2  -4  12       70.91       44.56      9.12 o 
  -1  -4  12      155.70      101.67      6.79 o 
   0  -4  12       58.20       68.18      6.62 o 
   1  -4  12      103.48      101.06      7.10 o 
   2  -4  12        0.80        8.13      5.17 o 
   3  -4  12      114.63      121.61      8.54 o 
   4  -4  12      359.04      374.25     19.04 o 
  -7  -3  12        0.61        0.00      9.00 o 
  -6  -3  12      173.69      173.62     14.94 o 
  -5  -3  12      431.37      277.05     14.51 o 
  -4  -3  12        4.83        5.44      4.73 o 
  -3  -3  12        2.64        0.00      6.42 o 
  -2  -3  12       10.58        9.65      4.39 o 
  -1  -3  12       61.92       59.47     10.64 o 
   0  -3  12      103.35       93.62      6.44 o 
   1  -3  12      315.37      301.17     10.45 o 
   2  -3  12       10.12        5.17      4.92 o 
   3  -3  12        3.39        0.00      4.98 o 
   4  -3  12       97.10      105.29     13.19 o 
   5  -3  12       13.84        9.35      8.89 o 
  -6  -2  12       77.29       50.24     10.27 o 
  -5  -2  12      108.82       98.47     10.61 o 
  -4  -2  12       36.70       42.43      6.30 o 
  -3  -2  12      878.12      904.41     19.84 o 
  -2  -2  12      545.12      536.15     13.88 o 
  -1  -2  12      178.99      169.60      7.71 o 
   0  -2  12       23.42       35.53      7.74 o 
   1  -2  12      275.34      282.19      9.93 o 
   2  -2  12       27.35       33.05      5.74 o 
   3  -2  12      922.37      967.43     21.97 o 
   4  -2  12      761.47      812.53     19.93 o 
   5  -2  12       62.29       72.62      8.50 o 
   6  -2  12       16.07       14.22      9.81 o 
  -7  -1  12        0.69        4.30      7.63 o 
  -6  -1  12      141.03      120.90      7.40 o 
  -5  -1  12       86.96       79.36      6.14 o 
  -4  -1  12      199.50      195.66      8.63 o 
  -3  -1  12       11.16       11.13      4.50 o 
  -2  -1  12        1.78        1.52      3.88 o 
  -1  -1  12      171.38      175.78      9.84 o 
   0  -1  12      773.05      764.00     17.72 o 
   1  -1  12      294.21      264.22      9.68 o 
   2  -1  12        0.66        1.03      4.39 o 
   3  -1  12        0.10        1.16      4.61 o 
   4  -1  12       12.66       10.30      7.48 o 
   5  -1  12      155.89      167.20      8.86 o 
   6  -1  12        1.21        0.00      6.94 o 
  -7   0  12       68.38       83.48      8.25 o 
  -6   0  12      195.99      199.88     11.87 o 
  -5   0  12      236.71      254.97     13.76 o 
  -4   0  12       22.93        7.60      5.62 o 
  -3   0  12      129.39      125.18      7.28 o 
  -2   0  12      213.15      212.24     10.09 o 
  -1   0  12        3.51        0.00      3.88 o 
   0   0  12        3.50        3.52      3.94 o 
   1   0  12      127.21      154.50      7.57 o 
   2   0  12      567.22      582.49     14.92 o 
   3   0  12      486.52      470.90     13.35 o 
   4   0  12       56.86       68.14     15.77 o 
   5   0  12       24.02       30.51      6.25 o 
   6   0  12       40.25       42.64      7.31 o 
   7   0  12       16.24       12.44      9.63 o 
  -6   1  12       42.23       37.68      6.40 o 
  -5   1  12        0.11        0.46      7.05 o 
  -4   1  12        2.28        6.02      6.08 o 
  -3   1  12      310.27      337.24     10.95 o 
  -2   1  12       60.55       51.55     11.84 o 
  -1   1  12      143.19      132.26     13.59 o 
   0   1  12       62.08       49.45      5.85 o 
   1   1  12      137.53      118.98      6.83 o 
   2   1  12      105.81       90.98      8.69 o 
   3   1  12       16.17       11.73      4.74 o 
   4   1  12        5.69        8.27      4.84 o 
   5   1  12      126.77      136.95      7.87 o 
   6   1  12      218.67      227.83      9.99 o 
   7   1  12        3.17        0.00      6.48 o 
  -6   2  12        2.63        2.12      8.43 o 
  -5   2  12      130.88      146.75     11.70 o 
  -4   2  12      184.76      183.69     12.16 o 
  -3   2  12       80.90       89.69      8.83 o 
  -2   2  12      101.49       99.29      6.73 o 
  -1   2  12      176.17      191.38      8.21 o 
   0   2  12      629.20      655.37     15.87 o 
   1   2  12       86.55       74.54      6.38 o 
   2   2  12      211.31      220.37      8.86 o 
   3   2  12       95.61       90.82      7.11 o 
   4   2  12       35.61       37.00      5.71 o 
   5   2  12        1.70        5.49      4.92 o 
   6   2  12        2.24        0.73      8.72 o 
   7   2  12       51.88       77.51      8.43 o 
  -5   3  12       50.54       57.06     10.49 o 
  -4   3  12        3.12        9.35      7.86 o 
  -3   3  12       17.29       10.32      7.17 o 
  -2   3  12      202.87      188.80     16.34 o 
  -1   3  12      388.95      398.27     11.94 o 
   0   3  12        0.18        0.00      4.05 o 
   1   3  12       16.58       16.87      4.56 o 
   2   3  12       86.22       77.67      6.22 o 
   3   3  12        2.13        4.57      4.48 o 
   4   3  12        1.28        0.00      4.51 o 
   5   3  12       32.40       31.60      5.74 o 
   6   3  12      118.23      122.61      7.75 o 
   7   3  12       19.05       16.77     12.76 o 
  -4   4  12       61.73       53.10     10.38 o 
  -3   4  12      135.33      129.32     11.35 o 
  -2   4  12        1.74        0.00      6.82 o 
  -1   4  12        3.32        6.35      4.95 o 
   0   4  12       82.69       81.80      9.98 o 
   1   4  12       47.10       43.35     11.18 o 
   2   4  12       17.18       17.11      6.14 o 
   3   4  12       10.87        7.20      4.83 o 
   4   4  12       17.22       19.35      8.26 o 
   5   4  12       33.60       33.20     11.58 o 
   6   4  12       37.66       51.14      6.93 o 
   7   4  12        1.88        0.00      6.07 o 
  -4   5  12        2.98        2.58      9.06 o 
  -3   5  12        7.08        9.06      8.43 o 
  -2   5  12       49.96       45.19     10.09 o 
  -1   5  12       57.46       50.01      9.29 o 
   0   5  12       82.05       80.19     20.10 o 
   1   5  12        2.91        0.36      4.76 o 
   2   5  12       11.74        6.69      4.81 o 
   3   5  12      141.52      148.04      7.76 o 
   4   5  12      172.96      183.87      8.64 o 
   5   5  12       10.26       25.36      6.14 o 
   6   5  12       11.30        9.73      5.83 o 
   7   5  12        9.13        2.94     15.83 o 
  -3   6  12        0.09       11.30      9.69 o 
  -2   6  12       39.00       61.99     11.07 o 
  -1   6  12        0.61        0.00      7.97 o 
   0   6  12       49.05       58.44     10.78 o 
   1   6  12       24.50       22.24      5.67 o 
   2   6  12       67.24       71.85      7.48 o 
   3   6  12       10.77        8.47      5.44 o 
   4   6  12       35.48       48.68      8.49 o 
   5   6  12       19.70       15.99      6.06 o 
   6   6  12        0.76        0.00      5.79 o 
   7   6  12        1.20        0.45      6.48 o 
  -1   7  12        9.62        5.68      9.29 o 
   0   7  12        0.19        0.00      8.20 o 
   1   7  12       60.30       64.83      7.66 o 
   2   7  12        4.68        2.47      5.73 o 
   3   7  12       10.18        6.53      6.04 o 
   4   7  12       86.29      102.71      8.78 o 
   5   7  12       45.58       48.07      7.40 o 
   6   7  12        2.94        4.63      8.54 o 
   1   8  12        7.08        0.00      8.72 o 
   2   8  12        4.21        1.73      6.61 o 
   3   8  12        3.93        5.19      6.56 o 
   4   8  12        6.76        1.39      6.34 o 
   5   8  12       46.37       51.88      7.99 o 
  -3  -7  13        5.19        0.00      8.54 o 
  -2  -7  13        5.30       18.41      9.06 o 
  -5  -6  13        5.81        0.00      9.23 o 
  -4  -6  13        6.66        0.00      8.14 o 
  -3  -6  13      100.87      110.85     11.13 o 
  -2  -6  13      499.47      466.24     20.53 o 
  -1  -6  13        9.04       10.78      7.91 o 
   0  -6  13      260.36      234.32     14.74 o 
   1  -6  13       17.12       23.46      8.89 o 
  -6  -5  13        0.30        3.40      6.55 o 
  -5  -5  13       71.82      101.28     12.73 o 
  -4  -5  13      103.34      108.56     10.95 o 
  -3  -5  13        0.71        0.00      7.05 o 
  -2  -5  13       31.46       37.85      9.06 o 
  -1  -5  13      147.34      144.40     12.04 o 
   0  -5  13      229.37      213.79     14.51 o 
   1  -5  13       77.34       81.32     11.30 o 
   2  -5  13       14.77       17.55      6.44 o 
   3  -5  13        4.31       10.39      6.56 o 
  -6  -4  13        6.26        7.96      6.69 o 
  -5  -4  13      324.35      348.85     17.61 o 
  -4  -4  13      138.28      145.38     12.33 o 
  -3  -4  13        6.80        3.04      7.05 o 
  -2  -4  13       42.42       46.57      9.75 o 
  -1  -4  13      203.28      191.31     13.36 o 
   0  -4  13       39.84       54.80     15.08 o 
   1  -4  13       56.42       56.98      6.84 o 
   2  -4  13       59.37       86.59      8.11 o 
   3  -4  13      451.59      488.58     15.08 o 
   4  -4  13        5.10        9.41      9.46 o 
  -6  -3  13       10.00        9.00      9.29 o 
  -5  -3  13        6.83       13.99      8.83 o 
  -4  -3  13        5.23        0.00      7.23 o 
  -3  -3  13        0.27        1.43      7.51 o 
  -2  -3  13        0.30        4.28      4.60 o 
  -1  -3  13      263.58      236.87     13.33 o 
   0  -3  13       54.05       65.72      6.71 o 
   1  -3  13       85.26       91.43      7.61 o 
   2  -3  13       93.91      116.11      8.74 o 
   3  -3  13       12.43        9.41      5.90 o 
   4  -3  13       17.02       22.40      6.92 o 
  -5  -2  13      162.96      153.41     12.90 o 
  -4  -2  13      523.17      557.61     15.11 o 
  -3  -2  13        3.87        5.32      5.68 o 
  -2  -2  13      175.61      178.79      8.24 o 
  -1  -2  13       85.66       84.74     12.36 o 
   0  -2  13      320.13      343.55     11.33 o 
   1  -2  13       71.59       77.59      7.27 o 
   2  -2  13      215.57      225.76     10.92 o 
   3  -2  13       27.80       23.88      6.46 o 
   4  -2  13       76.91       97.94      8.88 o 
   5  -2  13        3.33        0.00      6.79 o 
  -5  -1  13      173.13      178.84      9.06 o 
  -4  -1  13       37.01       61.77     18.72 o 
  -3  -1  13      108.77      110.76      7.32 o 
  -2  -1  13       28.14       34.63      5.63 o 
  -1  -1  13      232.69      241.23      9.31 o 
   0  -1  13       92.67       82.10      9.66 o 
   1  -1  13        0.12        0.00      7.00 o 
   2  -1  13        0.21        0.00      4.91 o 
   3  -1  13        5.22        1.24      5.26 o 
   4  -1  13        6.89        3.98      5.68 o 
   5  -1  13       26.58       26.25      6.99 o 
   6  -1  13       52.50       65.38      8.69 o 
  -6   0  13        0.15        7.91      8.72 o 
  -5   0  13        8.77       14.45      7.63 o 
  -4   0  13      206.97      199.27      9.07 o 
  -3   0  13       19.04       18.48      8.72 o 
  -2   0  13       13.33        6.91      4.63 o 
  -1   0  13      132.14      116.52      7.10 o 
   0   0  13      353.51      363.93     11.50 o 
   1   0  13      826.61      894.52     20.38 o 
   2   0  13        9.95        7.67      4.88 o 
   3   0  13        0.16        0.00      4.87 o 
   4   0  13       16.97       12.97      5.77 o 
   5   0  13      343.45      341.04     14.74 o 
   6   0  13      106.30      124.52      9.42 o 
  -6   1  13        2.84        0.00      8.77 o 
  -5   1  13        3.03        0.69      7.74 o 
  -4   1  13        0.21        3.67      6.65 o 
  -3   1  13      300.96      313.56     11.33 o 
  -2   1  13      290.25      298.81     10.52 o 
  -1   1  13      124.11      136.97      9.52 o 
   0   1  13      557.34      538.59     18.44 o 
   1   1  13       43.89       35.70      7.94 o 
   2   1  13       16.88       12.90      4.96 o 
   3   1  13       33.24       28.33      5.73 o 
   4   1  13      152.18      153.95      8.35 o 
   5   1  13       20.13       33.79      6.80 o 
   6   1  13        3.77        0.00      6.26 o 
  -5   2  13       12.75       16.23      8.54 o 
  -4   2  13       51.80       71.05     10.67 o 
  -3   2  13       99.25      105.45      9.46 o 
  -2   2  13      469.99      487.81     13.94 o 
  -1   2  13       10.94        1.44      4.73 o 
   0   2  13        1.21        2.49      4.53 o 
   1   2  13      573.11      575.55     15.16 o 
   2   2  13        9.70        2.73      4.85 o 
   3   2  13        3.60        1.97      4.76 o 
   4   2  13       63.20       68.63      7.24 o 
   5   2  13       52.03       70.91      7.48 o 
   6   2  13      141.39      147.85      8.79 o 
   7   2  13        7.89        9.48      6.85 o 
  -5   3  13        0.59        1.32      8.60 o 
  -4   3  13        0.67        0.00      7.57 o 
  -3   3  13      110.81      127.89     11.35 o 
  -2   3  13        9.39        0.00      7.68 o 
  -1   3  13        3.10        4.19      4.92 o 
   0   3  13       17.54       12.31      8.95 o 
   1   3  13       16.10       14.56      5.01 o 
   2   3  13        7.99       19.56      5.62 o 
   3   3  13       16.59       17.76      7.05 o 
   4   3  13       78.38      103.18      8.27 o 
   5   3  13      104.25      105.20     10.15 o 
   6   3  13        6.23        3.71      6.01 o 
   7   3  13       17.38       23.06     10.84 o 
  -4   4  13        9.35        0.00      8.03 o 
  -3   4  13        4.74        1.32      8.14 o 
  -2   4  13       76.77       99.50     12.10 o 
  -1   4  13      172.15      170.96     12.50 o 
   0   4  13        2.91       22.95     16.09 o 
   1   4  13       24.58       26.74      5.81 o 
   2   4  13        4.66        0.00      4.88 o 
   3   4  13      137.01      136.42      7.94 o 
   4   4  13       39.10       42.04      6.73 o 
   5   4  13        0.06        4.95      5.94 o 
   6   4  13       29.77       42.91      7.25 o 
   7   4  13        4.12       10.21     10.87 o 
  -3   5  13        0.56        5.96      8.77 o 
  -2   5  13      155.93      161.21     13.13 o 
  -1   5  13        0.64        0.34      7.86 o 
   0   5  13       17.67       19.95      6.02 o 
   1   5  13       18.55       16.55      5.69 o 
   2   5  13       70.10       99.42      8.13 o 
   3   5  13       22.34       42.63      6.29 o 
   4   5  13        0.18        0.00      5.62 o 
   5   5  13       20.23       20.64      6.65 o 
   6   5  13       21.10       28.04      6.74 o 
  -2   6  13        5.54        0.00      9.12 o 
  -1   6  13       56.93       62.57     11.53 o 
   0   6  13       36.23       27.80      6.68 o 
   1   6  13       17.59       17.85      7.97 o 
   2   6  13       10.67       11.04      5.90 o 
   3   6  13        3.99        0.00      5.74 o 
   4   6  13       13.26       17.47      6.38 o 
   5   6  13        4.18        4.82      7.34 o 
   6   6  13        0.22        0.00      6.47 o 
   0   7  13        2.46        9.06      9.75 o 
   1   7  13       14.95       13.76      7.74 o 
   2   7  13       95.65       92.57      9.26 o 
   3   7  13       30.10       43.64      7.43 o 
   4   7  13        2.54        0.00      7.97 o 
   5   7  13        0.91        0.00     10.61 o 
  -3  -6  14       90.00      110.62     13.36 o 
  -2  -6  14       88.28      122.95     13.76 o 
  -1  -6  14        1.28       16.29      8.83 o 
  -4  -5  14       31.10       43.13     10.49 o 
  -3  -5  14       35.93       53.85     10.78 o 
  -2  -5  14      136.26      144.98     12.50 o 
  -1  -5  14      113.40      110.45     13.30 o 
   0  -5  14       36.74       40.43     10.61 o 
   1  -5  14        6.36        0.00      8.60 o 
  -5  -4  14       65.29       57.58     11.18 o 
  -4  -4  14       24.15       20.82      9.00 o 
  -3  -4  14      228.78      239.72     14.91 o 
  -2  -4  14       10.38        0.00      8.26 o 
  -1  -4  14      128.96      107.64     11.76 o 
   0  -4  14      212.99      181.16     13.88 o 
   1  -4  14      752.01      747.08     19.14 o 
   2  -4  14       34.96       53.27      7.79 o 
   3  -4  14        3.57        5.36      8.09 o 
  -5  -3  14       17.24       12.85      9.12 o 
  -4  -3  14       45.49       39.63      9.92 o 
  -3  -3  14       36.29       27.64      9.52 o 
  -2  -3  14       19.07       22.42      9.23 o 
  -1  -3  14        4.02        9.74      7.31 o 
   0  -3  14      208.73      189.71      9.07 o 
   1  -3  14        3.92        4.44      5.48 o 
   2  -3  14        2.55        4.38      5.87 o 
   3  -3  14       11.16       24.35      6.67 o 
   4  -3  14      113.38      132.16      9.87 o 
  -5  -2  14      131.05      139.93     13.76 o 
  -4  -2  14       53.89       40.03     10.32 o 
  -3  -2  14        3.41        0.00      7.63 o 
  -2  -2  14       70.27       93.44      7.43 o 
  -1  -2  14       33.75       20.73      5.76 o 
   0  -2  14       23.07       22.71      5.72 o 
   1  -2  14      426.89      425.83     24.20 o 
   2  -2  14       36.47       37.35      9.61 o 
   3  -2  14        1.02        0.00      5.96 o 
   4  -2  14       15.77       19.23      6.79 o 
  -5  -1  14        5.13        0.00      6.08 o 
  -4  -1  14       82.86      106.38     10.09 o 
  -3  -1  14      507.23      554.15     15.45 o 
  -2  -1  14       21.30       18.95      5.57 o 
  -1  -1  14       22.28       20.50      5.56 o 
   0  -1  14        8.42        4.34      5.10 o 
   1  -1  14       48.71       49.46      7.00 o 
   2  -1  14       42.22       42.15      6.71 o 
   3  -1  14        4.53        0.00      5.63 o 
   4  -1  14        4.91        0.00      5.92 o 
   5  -1  14       60.33       54.00      8.51 o 
  -5   0  14       56.46       70.48     11.24 o 
  -4   0  14        0.44        6.02      5.88 o 
  -3   0  14        4.83        2.14      4.98 o 
  -2   0  14      130.62      165.22      8.69 o 
  -1   0  14      441.66      469.93     13.81 o 
   0   0  14       88.46       96.91     11.35 o 
   1   0  14        4.44        8.74      5.15 o 
   2   0  14      212.10      197.06     12.04 o 
   3   0  14      111.01      101.86      9.84 o 
   4   0  14      205.51      190.21      9.66 o 
   5   0  14       45.69       39.30     11.70 o 
  -5   1  14       28.92       31.20      9.35 o 
  -4   1  14       56.80       64.80     10.78 o 
  -3   1  14      193.92      194.18      9.40 o 
  -2   1  14      712.17      661.44     17.05 o 
  -1   1  14       11.35        8.13      5.43 o 
   0   1  14       40.76       41.53      6.42 o 
   1   1  14       70.54       76.35      7.05 o 
   2   1  14      240.93      263.63     12.30 o 
   3   1  14       51.49       66.76      7.38 o 
   4   1  14        0.12        0.00      5.33 o 
   5   1  14       97.74      113.71      9.56 o 
   6   1  14        7.06        6.80      6.97 o 
  -4   2  14       84.08       91.59     12.39 o 
  -3   2  14       15.46        6.65      7.91 o 
  -2   2  14        1.04        3.50      5.59 o 
  -1   2  14      616.07      613.19     16.34 o 
   0   2  14       15.50       13.80      5.55 o 
   1   2  14        0.13        4.88      5.10 o 
   2   2  14       41.81       39.60      6.47 o 
   3   2  14       77.02       89.86      8.23 o 
   4   2  14      110.98      122.25      8.11 o 
   5   2  14       17.18       23.21      6.80 o 
   6   2  14        1.60        5.37      7.66 o 
  -4   3  14        4.38        8.72      8.89 o 
  -3   3  14        0.17        0.00      8.20 o 
  -2   3  14       23.09       11.90      6.12 o 
  -1   3  14      172.35      160.92     12.33 o 
   0   3  14       27.34       19.27      5.75 o 
   1   3  14        5.63        3.88      5.23 o 
   2   3  14        2.82        0.00      5.06 o 
   3   3  14      145.69      152.61      8.56 o 
   4   3  14       29.99       28.27      6.57 o 
   5   3  14       13.11       20.55      6.57 o 
   6   3  14       21.33       23.98      8.29 o 
  -3   4  14       72.56       96.80     12.73 o 
  -2   4  14       18.59       13.36      8.72 o 
  -1   4  14        7.49        0.00      5.60 o 
   0   4  14       16.70        9.28      5.72 o 
   1   4  14       35.79       42.42     11.15 o 
   2   4  14        8.25        3.00      6.77 o 
   3   4  14       22.39       12.43      5.93 o 
   4   4  14      217.53      228.31     13.85 o 
   5   4  14        5.85        4.18      6.41 o 
   6   4  14        6.18       10.73      9.81 o 
  -2   5  14        1.61        5.05      9.41 o 
  -1   5  14       26.67       50.06     10.49 o 
   0   5  14       72.61       46.34     11.01 o 
   1   5  14       14.62       16.71     11.13 o 
   2   5  14        7.00       13.38      6.35 o 
   3   5  14       33.72       25.72      6.82 o 
   4   5  14       66.99       76.89      8.53 o 
   5   5  14        4.16        1.89      6.36 o 
  -1   6  14       41.25       55.28     11.93 o 
   0   6  14        0.10        8.09      9.41 o 
   1   6  14        2.05        0.00      6.32 o 
   2   6  14       17.90       18.82      6.68 o 
   3   6  14       10.63       11.61      6.49 o 
   4   6  14        0.16        5.02      6.60 o 
   5   6  14        7.14       15.70      7.19 o 
   2   7  14        7.11        0.00      7.00 o 
   3   7  14        0.64        0.12      8.06 o 
  -2  -5  15       13.84       18.29      9.58 o 
  -1  -5  15       13.23        8.66      9.92 o 
  -4  -4  15       45.50       33.03     10.21 o 
  -3  -4  15       78.35       61.99     11.76 o 
  -2  -4  15        0.11        0.00      9.06 o 
  -1  -4  15      251.16      304.69     17.43 o 
   0  -4  15      208.80      203.93     15.20 o 
   1  -4  15        8.67       12.46      6.77 o 
  -4  -3  15        4.48       13.08      9.46 o 
  -3  -3  15       28.61       28.79     10.72 o 
  -2  -3  15      134.18      129.89     12.90 o 
  -1  -3  15        0.33        0.76      5.78 o 
   0  -3  15       12.39       10.49      6.07 o 
   1  -3  15       73.06       93.71      8.78 o 
   2  -3  15      106.31      119.59      9.02 o 
   3  -3  15       35.84       40.58      8.19 o 
  -4  -2  15      112.49      114.64     13.59 o 
  -3  -2  15       13.95       19.27      9.81 o 
  -2  -2  15       10.17        0.44      5.71 o 
  -1  -2  15      137.36      131.37      8.27 o 
   0  -2  15       79.15      106.74      8.23 o 
   1  -2  15      124.56      117.45     18.58 o 
   2  -2  15        2.25        2.75      6.32 o 
   3  -2  15        2.41        0.00      6.34 o 
  -4  -1  15       32.93       33.14      7.08 o 
  -3  -1  15       54.40       58.68     15.31 o 
  -2  -1  15        4.27        2.80      5.60 o 
  -1  -1  15       10.67        5.37      5.62 o 
   0  -1  15        1.16        0.00      5.40 o 
   1  -1  15       17.43       17.27      6.32 o 
   2  -1  15        0.15        0.00      8.46 o 
   3  -1  15      116.70      113.24      8.59 o 
   4  -1  15       47.58       53.68      8.34 o 
  -4   0  15        5.04        1.02      6.06 o 
  -3   0  15      213.14      234.62     10.36 o 
  -2   0  15      101.31      127.62      8.71 o 
  -1   0  15        0.11        4.07      5.55 o 
   0   0  15       98.86       82.51     19.04 o 
   1   0  15      101.01       79.93     14.31 o 
   2   0  15        1.29        1.06      6.65 o 
   3   0  15       69.56       57.68      7.82 o 
   4   0  15      301.16      325.55     12.42 o 
   5   0  15       18.33        0.00      7.03 o 
  -4   1  15       52.30       60.56     11.13 o 
  -3   1  15       31.09       33.75     15.40 o 
  -2   1  15        0.08        0.00      5.68 o 
  -1   1  15       44.88       41.56      6.94 o 
   0   1  15       54.79       67.54      8.52 o 
   1   1  15       46.25       49.95      7.19 o 
   2   1  15        9.36        4.75      5.75 o 
   3   1  15       29.65       21.72      6.48 o 
   4   1  15       15.21       14.24      6.79 o 
   5   1  15       25.26       18.88      7.25 o 
  -3   2  15       80.72       83.04     11.93 o 
  -2   2  15      127.07      115.78      8.68 o 
  -1   2  15       12.70        8.42      6.16 o 
   0   2  15        3.58        0.00      5.57 o 
   1   2  15        6.78        4.57      5.40 o 
   2   2  15       61.38       51.44     10.67 o 
   3   2  15       39.83       51.49     13.10 o 
   4   2  15        0.40        2.01      6.24 o 
   5   2  15       97.56      129.87     10.43 o 
  -3   3  15        7.14        0.00      8.89 o 
  -2   3  15        0.18        0.00      6.53 o 
  -1   3  15      181.37      186.96     13.30 o 
   0   3  15        3.13        4.60      5.92 o 
   1   3  15        2.99        3.51      5.97 o 
   2   3  15       92.47       97.70      8.09 o 
   3   3  15        0.12        0.00      5.89 o 
   4   3  15       10.53        9.41      6.26 o 
   5   3  15       19.54       25.72      7.34 o 
  -2   4  15       17.71       16.92      9.63 o 
  -1   4  15       93.89      109.48     13.13 o 
   0   4  15        9.67        4.52      6.17 o 
   1   4  15       60.33       53.16     17.86 o 
   2   4  15       59.81       77.64     15.91 o 
   3   4  15       70.40       81.35      8.74 o 
   4   4  15       16.05       16.73      6.93 o 
   5   4  15        0.03        0.00      6.79 o 
  -1   5  15       17.19       31.66     10.55 o 
   0   5  15        4.09        0.00      8.03 o 
   1   5  15        8.30        3.73      6.53 o 
   2   5  15       35.09       26.44      7.25 o 
   3   5  15        0.13        0.00      6.41 o 
   4   5  15        1.92        0.00      6.93 o 
   2   6  15        0.10        6.89      7.24 o 
   3   6  15        3.44        0.00      8.17 o 
  -3  -3  16        0.12        0.00     10.49 o 
  -2  -3  16        8.80        0.00     10.15 o 
  -1  -3  16        1.66        7.68     10.32 o 
   0  -3  16       68.25      100.63      9.52 o 
   1  -3  16       84.96      102.25      9.59 o 
  -3  -2  16       13.01        7.46     10.15 o 
  -2  -2  16      160.07      174.05      9.91 o 
  -1  -2  16      107.23      115.03      9.14 o 
   0  -2  16        8.34        0.00      6.34 o 
   1  -2  16       20.36       16.74      6.91 o 
   2  -2  16      164.18      185.26     13.45 o 
  -3  -1  16       31.72       36.43     15.14 o 
  -2  -1  16       37.22       39.69      8.89 o 
  -1  -1  16        4.51        9.08      6.12 o 
   0  -1  16        9.96        2.70      6.43 o 
   1  -1  16       69.83       92.33      9.01 o 
   2  -1  16       85.46       85.43      9.28 o 
   3  -1  16       14.11        9.81      7.65 o 
  -3   0  16        4.46       15.95      9.12 o 
  -2   0  16       19.87        7.84      6.73 o 
  -1   0  16      168.95      167.31      9.49 o 
   0   0  16        1.32        0.00      6.32 o 
   1   0  16       65.21       62.46      8.24 o 
   2   0  16       20.37       23.55      6.80 o 
   3   0  16       29.67       27.69     13.94 o 
  -3   1  16        5.17        8.89      8.66 o 
  -2   1  16       53.02       73.50     18.92 o 
  -1   1  16      251.67      278.91     19.30 o 
   0   1  16        4.94        4.96      6.39 o 
   1   1  16        6.95        5.75      6.47 o 
   2   1  16       49.80       37.52      7.30 o 
   3   1  16       31.03       39.11      7.54 o 
   4   1  16        5.17        0.00      6.73 o 
  -2   2  16        7.86        2.95      6.46 o 
  -1   2  16        4.73        1.40      6.57 o 
   0   2  16       89.91       92.18     26.67 o 
   1   2  16        0.08        0.00      6.02 o 
   2   2  16        0.50        0.00      5.95 o 
   3   2  16       56.29       64.62     11.24 o 
   4   2  16      126.36      131.49     10.01 o 
  -1   3  16        1.94        0.00      7.03 o 
   0   3  16      349.18      351.43     18.24 o 
   1   3  16      101.83       92.17     11.61 o 
   2   3  16        5.76       10.98      6.73 o 
   3   3  16       73.16       87.54     10.72 o 
   4   3  16       31.31       41.60      8.17 o 
   0   4  16       15.62        9.07      6.84 o 
   1   4  16      120.78      100.14     19.13 o 
   2   4  16        9.18        0.00      6.56 o 
   3   4  16       22.72       21.53      7.23 o 
  -1  -1  17       44.92       40.30      8.14 o 
   0  -1  17      117.52      125.64      9.30 o 
   1  -1  17       12.37        2.82      8.89 o 
  -1   0  17        0.18        2.62      6.95 o 
   0   0  17        0.05        0.00      6.60 o 
   1   0  17       58.67       77.45      9.25 o 
  -1   1  17       60.98       78.89      9.51 o 
   0   1  17       17.98       10.86      7.64 o 
   1   1  17       14.18        1.92      6.93 o 
   2   1  17        2.03        0.00      6.87 o 
   0   2  17        1.04        0.44      6.93 o 
   1   2  17        1.07        0.00      6.73 o 
   2   2  17       93.11       98.05      9.76 o 
                                                 
